# Supplementary material for: Collapse and continuity: A multi-proxy reconstruction of settlement organization and population trajectories in the Northern Fertile Crescent during the 4.2kya Rapid Climate Change event
Source: PLoS One. 2021 Jan 11;16(1):e0244871. doi: 10.1371/journal.pone.0244871 (PMC7799814; doi:10.1371/journal.pone.0244871)
Supplement: S1 Data — (XLSX) [file pone.0244871.s001.xlsx]

## Sheet: Settlement Dataset
Survey Name	Durham_Database_ID	Start Date (BC)	End Date (BC)	Longitude	Latitude	Annual Rainfall (mm)	Urban Site Name
AVRP	YEN_99	5400	3500	36.4265	36.3181	535.1
AVRP	YEN_99	3500	2000	36.4265	36.3181	535.1
AVRP	YEN_99	1900	1200	36.4265	36.3181	535.1
AVRP	YEN_99	1200	550	36.4265	36.3181	535.1
AVRP	YEN_97	5400	3500	36.5018	36.3321	503.83
AVRP	YEN_96	5400	3500	36.4971	36.3288	503.83
AVRP	YEN_95	4500	3500	36.4621	36.3291	537.23
AVRP	YEN_95	3500	2000	36.4621	36.3291	537.23
AVRP	YEN_95	1200	550	36.4621	36.3291	537.23
AVRP	YEN_94	5400	4500	36.4427	36.3306	537.23
AVRP	YEN_94	4500	3500	36.4427	36.3306	537.23
AVRP	YEN_94	3500	3000	36.4427	36.3306	537.23
AVRP	YEN_93	5400	3500	36.4223	36.3255	535.1
AVRP	YEN_92	4500	3500	36.373	36.3356	567.95
AVRP	YEN_92	3500	2000	36.373	36.3356	567.95
AVRP	YEN_90	4500	3500	36.4047	36.3437	538.82
AVRP	YEN_9	4500	3500	36.2943	36.4313	579.88
AVRP	YEN_9	3500	2000	36.2943	36.4313	579.88
AVRP	YEN_9	1900	1200	36.2943	36.4313	579.88
AVRP	YEN_9	1200	550	36.2943	36.4313	579.88
AVRP	YEN_89	3500	2000	36.3922	36.3369	535.1
AVRP	YEN_89	1900	1600	36.3922	36.3369	535.1
AVRP	YEN_89	1600	1200	36.3922	36.3369	535.1
AVRP	YEN_89	1200	550	36.3922	36.3369	535.1
AVRP	YEN_88	1200	550	36.406	36.3508	538.82
AVRP	YEN_86	3500	2000	36.3588	36.3462	571.68	Karatepe
AVRP	YEN_86	1900	1200	36.3588	36.3462	571.68	Karatepe
AVRP	YEN_86	1200	550	36.3588	36.3462	571.68	Karatepe
AVRP	YEN_85	4500	3500	36.3174	36.2421	561.42
AVRP	YEN_85	1900	1600	36.3174	36.2421	561.42
AVRP	YEN_84	4500	3500	36.3001	36.2353	565.09
AVRP	YEN_84	3500	2000	36.3001	36.2353	565.09
AVRP	YEN_84	1900	1200	36.3001	36.2353	565.09
AVRP	YEN_84	1200	550	36.3001	36.2353	565.09
AVRP	YEN_83	1200	550	36.2445	36.2654	594.97
AVRP	YEN_81	3500	2000	36.2553	36.2721	594.97
AVRP	YEN_81	1900	1600	36.2553	36.2721	594.97
AVRP	YEN_80	4500	3500	36.2605	36.2745	594.97
AVRP	YEN_80	3500	2000	36.2605	36.2745	594.97
AVRP	YEN_80	1900	1600	36.2605	36.2745	594.97
AVRP	YEN_8	3500	2000	36.4133	36.5649	584.83
AVRP	YEN_78	4500	3500	36.1997	36.276	599.35
AVRP	YEN_77	3500	2000	36.3211	36.2775	561.42
AVRP	YEN_76	4500	3500	36.3266	36.2816	561.42
AVRP	YEN_76	3500	2500	36.3266	36.2816	561.42
AVRP	YEN_76	2500	2000	36.3266	36.2816	561.42
AVRP	YEN_75	5400	3500	36.3066	36.286	561.42
AVRP	YEN_75	3500	2000	36.3066	36.286	561.42
AVRP	YEN_75	1900	1600	36.3066	36.286	561.42
AVRP	YEN_75	1600	1200	36.3066	36.286	561.42
AVRP	YEN_75	1200	550	36.3066	36.286	561.42
AVRP	YEN_74	1200	550	36.314	36.2962	566.88
AVRP	YEN_73	1900	1600	36.2366	36.2959	599.99
AVRP	YEN_73	1200	550	36.2366	36.2959	599.99
AVRP	YEN_72	3500	2000	36.7637	36.3647	457.95
AVRP	YEN_72	1900	1600	36.7637	36.3647	457.95
AVRP	YEN_72	1600	1200	36.7637	36.3647	457.95
AVRP	YEN_72	1200	550	36.7637	36.3647	457.95
AVRP	YEN_71	4500	2000	36.7223	36.3667	458.88
AVRP	YEN_71	1200	550	36.7223	36.3667	458.88
AVRP	YEN_70	1200	550	36.7894	36.3812	426.76
AVRP	YEN_7	4500	3500	36.4372	36.5831	571.72
AVRP	YEN_7	1900	1600	36.4372	36.5831	571.72
AVRP	YEN_7	1600	1200	36.4372	36.5831	571.72
AVRP	YEN_69	5400	3500	36.7623	36.3858	457.95
AVRP	YEN_68	5400	3500	36.8443	36.4086	477.74
AVRP	YEN_68	1900	1600	36.8443	36.4086	477.74
AVRP	YEN_68	1600	1200	36.8443	36.4086	477.74
AVRP	YEN_68	1200	550	36.8443	36.4086	477.74
AVRP	YEN_67	3500	2000	36.7717	36.4171	472.59
AVRP	YEN_67	1900	1600	36.7717	36.4171	472.59
AVRP	YEN_67	1600	1200	36.7717	36.4171	472.59
AVRP	YEN_67	1200	550	36.7717	36.4171	472.59
AVRP	YEN_66	3500	2000	36.7358	36.4202	472.59
AVRP	YEN_66	1900	1600	36.7358	36.4202	472.59
AVRP	YEN_66	1600	1200	36.7358	36.4202	472.59
AVRP	YEN_65	1600	1200	36.8627	36.4398	453.87
AVRP	YEN_65	1200	550	36.8627	36.4398	453.87
AVRP	YEN_63	4500	3500	36.7658	36.4483	499.83
AVRP	YEN_63	3500	2000	36.7658	36.4483	499.83
AVRP	YEN_63	1900	1600	36.7658	36.4483	499.83
AVRP	YEN_63	1600	1200	36.7658	36.4483	499.83
AVRP	YEN_63	1200	550	36.7658	36.4483	499.83
AVRP	YEN_62	3500	2000	36.8528	36.4604	453.87
AVRP	YEN_62	1900	1200	36.8528	36.4604	453.87
AVRP	YEN_61	5400	3500	36.81	36.465	470.52
AVRP	YEN_61	3500	2000	36.81	36.465	470.52
AVRP	YEN_61	1200	550	36.81	36.465	470.52
AVRP	YEN_60	5400	4500	36.8679	36.4938	471.08
AVRP	YEN_60	4500	3500	36.8679	36.4938	471.08
AVRP	YEN_60	3500	2000	36.8679	36.4938	471.08
AVRP	YEN_60	1900	1200	36.8679	36.4938	471.08
AVRP	YEN_60	1200	550	36.8679	36.4938	471.08
AVRP	YEN_6	5400	3500	36.4723	36.5772	571.72
AVRP	YEN_6	1900	1600	36.4723	36.5772	571.72
AVRP	YEN_6	1600	1200	36.4723	36.5772	571.72
AVRP	YEN_6	1200	550	36.4723	36.5772	571.72
AVRP	YEN_59	3500	2000	36.8138	36.4865	470.52
AVRP	YEN_59	1900	1600	36.8138	36.4865	470.52
AVRP	YEN_59	1200	550	36.8138	36.4865	470.52
AVRP	YEN_58	3500	2000	36.6888	36.3856	458.88
AVRP	YEN_58	1900	1200	36.6888	36.3856	458.88
AVRP	YEN_58	1200	550	36.6888	36.3856	458.88
AVRP	YEN_57	3500	2000	36.5902	36.3716	481.59
AVRP	YEN_57	1900	1600	36.5902	36.3716	481.59
AVRP	YEN_57	1200	550	36.5902	36.3716	481.59
AVRP	YEN_56	5400	3500	36.5877	36.3794	481.59
AVRP	YEN_55	4500	3500	36.5295	36.3784	507.03
AVRP	YEN_55	3500	2000	36.5295	36.3784	507.03
AVRP	YEN_55	1900	1200	36.5295	36.3784	507.03
AVRP	YEN_55	1200	550	36.5295	36.3784	507.03
AVRP	YEN_53	4500	3500	36.5935	36.4159	494.22
AVRP	YEN_53	3500	2000	36.5935	36.4159	494.22
AVRP	YEN_53	1600	1200	36.5935	36.4159	494.22
AVRP	YEN_52	4500	3500	36.5282	36.4326	517.58
AVRP	YEN_52	3500	2000	36.5282	36.4326	517.58
AVRP	YEN_52	1900	1200	36.5282	36.4326	517.58
AVRP	YEN_52	1200	550	36.5282	36.4326	517.58
AVRP	YEN_50	5400	3500	36.4656	36.3667	540.44
AVRP	YEN_5	3500	1900	36.4173	36.5897	589.55
AVRP	YEN_5	1900	1200	36.4173	36.5897	589.55
AVRP	YEN_48	4500	3500	36.4025	36.3504	538.82
AVRP	YEN_46	1900	1200	36.4986	36.3689	507.03
AVRP	YEN_46	1200	550	36.4986	36.3689	507.03
AVRP	YEN_45	1900	1600	36.4638	36.3738	540.44
AVRP	YEN_43	1200	550	36.46	36.3801	540.44
AVRP	YEN_41	1900	1600	36.408	36.3649	538.82
AVRP	YEN_40	1900	1600	36.4058	36.3814	538.82
AVRP	YEN_40	1600	1200	36.4058	36.3814	538.82
AVRP	YEN_40	1200	900	36.4058	36.3814	538.82
AVRP	YEN_4	6800	3500	36.4641	36.6163	576.44
AVRP	YEN_4	3500	1200	36.4641	36.6163	576.44
AVRP	YEN_39	5400	3500	36.4276	36.397	547.24
AVRP	YEN_380	6800	3000	36.5927	36.835	580.07
AVRP	YEN_374	4500	3500	36.5201	36.8251	642.67
AVRP	YEN_374	3500	2000	36.5201	36.8251	642.67
AVRP	YEN_37	1600	1200	36.3972	36.4026	547.24
AVRP	YEN_36	4500	3500	36.4998	36.4229	517.58
AVRP	YEN_36	3500	2000	36.4998	36.4229	517.58
AVRP	YEN_36	1900	1200	36.4998	36.4229	517.58
AVRP	YEN_36	1200	550	36.4998	36.4229	517.58
AVRP	YEN_355	4500	3500	36.3828	36.2648	527.32
AVRP	YEN_354	1900	1600	36.4507	36.3368	537.23
AVRP	YEN_354	1600	1200	36.4507	36.3368	537.23
AVRP	YEN_354	1200	550	36.4507	36.3368	537.23
AVRP	YEN_353	4500	3500	36.4415	36.3449	540.44
AVRP	YEN_35	3500	2000	36.4445	36.4336	548.85
AVRP	YEN_35	1900	1200	36.4445	36.4336	548.85
AVRP	YEN_35	1200	550	36.4445	36.4336	548.85
AVRP	YEN_349	4500	3500	36.4205	36.2334	524.54
AVRP	YEN_347	3500	1200	36.5622	36.2575	496.12
AVRP	YEN_333	1200	550	36.3986	36.2896	535.1
AVRP	YEN_33	1900	1600	36.4417	36.4672	553.1
AVRP	YEN_33	1200	550	36.4417	36.4672	553.1
AVRP	YEN_31	4200	3500	36.479	36.4687	553.1
AVRP	YEN_31	3500	2500	36.479	36.4687	553.1
AVRP	YEN_31	2500	2100	36.479	36.4687	553.1
AVRP	YEN_31	1900	1600	36.479	36.4687	553.1
AVRP	YEN_3	4500	3500	36.4306	36.6113	589.55
AVRP	YEN_3	1900	1200	36.4306	36.6113	589.55
AVRP	YEN_3	1200	550	36.4306	36.6113	589.55
AVRP	YEN_29	5400	4500	36.4272	36.4605	552.38
AVRP	YEN_29	4500	3500	36.4272	36.4605	552.38
AVRP	YEN_29	1900	1600	36.4272	36.4605	552.38
AVRP	YEN_288	3500	2000	36.3558	36.2144	559.71
AVRP	YEN_288	1200	550	36.3558	36.2144	559.71
AVRP	YEN_286	2550	2000	36.2497	36.1915	598.64
AVRP	YEN_286	1900	1600	36.2497	36.1915	598.64
AVRP	YEN_286	1600	1200	36.2497	36.1915	598.64
AVRP	YEN_286	1200	550	36.2497	36.1915	598.64
AVRP	YEN_283	3500	2000	36.268	36.1982	598.64
AVRP	YEN_283	1900	1600	36.268	36.1982	598.64
AVRP	YEN_283	1600	1200	36.268	36.1982	598.64
AVRP	YEN_283	1200	550	36.268	36.1982	598.64
AVRP	YEN_28	4500	3500	36.3886	36.4553	552.38
AVRP	YEN_28	3500	2000	36.3886	36.4553	552.38
AVRP	YEN_28	1900	1600	36.3886	36.4553	552.38
AVRP	YEN_28	1600	1200	36.3886	36.4553	552.38
AVRP	YEN_28	1200	550	36.3886	36.4553	552.38
AVRP	YEN_27	3500	2000	36.5037	36.4816	521.83
AVRP	YEN_27	1900	1200	36.5037	36.4816	521.83
AVRP	YEN_27	1200	550	36.5037	36.4816	521.83
AVRP	YEN_26	1900	1600	36.483	36.48	521.83
AVRP	YEN_253	3500	2000	36.2736	36.1666	595.23
AVRP	YEN_253	1900	1600	36.2736	36.1666	595.23
AVRP	YEN_253	1600	1200	36.2736	36.1666	595.23
AVRP	YEN_253	1200	550	36.2736	36.1666	595.23
AVRP	YEN_252	3500	2000	36.3	36.1906	565.09
AVRP	YEN_252	1900	1600	36.3	36.1906	565.09
AVRP	YEN_252	1600	1200	36.3	36.1906	565.09
AVRP	YEN_252	1200	550	36.3	36.1906	565.09
AVRP	YEN_25	1200	550	36.4537	36.4776	553.1
AVRP	YEN_246	4500	3500	36.2553	36.459	664.57
AVRP	YEN_246	3500	2000	36.2553	36.459	664.57
AVRP	YEN_246	1900	1200	36.2553	36.459	664.57
AVRP	YEN_246	1200	550	36.2553	36.459	664.57
AVRP	YEN_238	4500	3500	36.1928	36.3218	604.37
AVRP	YEN_238	3500	3000	36.1928	36.3218	604.37
AVRP	YEN_231	6800	3500	36.4123	36.288	527.32
AVRP	YEN_231	3500	2000	36.4123	36.288	527.32
AVRP	YEN_231	1900	1600	36.4123	36.288	527.32
AVRP	YEN_231	1600	1200	36.4123	36.288	527.32
AVRP	YEN_231	1200	550	36.4123	36.288	527.32
AVRP	YEN_227	3500	2000	36.2386	36.2461	594.97
AVRP	YEN_227	1900	1200	36.2386	36.2461	594.97
AVRP	YEN_227	1200	550	36.2386	36.2461	594.97
AVRP	YEN_221	1600	1200	36.4127	36.2445	527.32
AVRP	YEN_221	1200	550	36.4127	36.2445	527.32
AVRP	YEN_22	1200	550	36.4268	36.4789	552.38
AVRP	YEN_219	4500	3500	36.4298	36.285	527.32
AVRP	YEN_218	4500	3500	36.454	36.2742	529.45
AVRP	YEN_218	3500	2000	36.454	36.2742	529.45
AVRP	YEN_215	3500	2000	36.5209	36.5654	539.42
AVRP	YEN_215	1900	1600	36.5209	36.5654	539.42
AVRP	YEN_215	1600	1200	36.5209	36.5654	539.42
AVRP	YEN_215	1200	550	36.5209	36.5654	539.42
AVRP	YEN_214	1900	1200	36.4841	36.5496	539.42
AVRP	YEN_214	1200	550	36.4841	36.5496	539.42
AVRP	YEN_209	1900	1200	36.5024	36.4516	521.83
AVRP	YEN_208	3500	2000	36.5044	36.426	517.58
AVRP	YEN_208	1900	1600	36.5044	36.426	517.58
AVRP	YEN_201	3500	2000	36.5314	36.2841	496.12
AVRP	YEN_20	1900	1200	36.4055	36.4697	552.38
AVRP	YEN_2	1900	1600	36.4429	36.6701	594.57
AVRP	YEN_196	5400	4500	36.4911	36.5068	532.47
AVRP	YEN_196	4500	3500	36.4911	36.5068	532.47
AVRP	YEN_196	1900	1600	36.4911	36.5068	532.47
AVRP	YEN_195	5400	4500	36.4648	36.53	564.77
AVRP	YEN_195	4500	3500	36.4648	36.53	564.77
AVRP	YEN_195	3500	2000	36.4648	36.53	564.77
AVRP	YEN_195	1900	1600	36.4648	36.53	564.77
AVRP	YEN_192	1900	1200	36.4477	36.5251	564.77
AVRP	YEN_19	1900	1200	36.3745	36.4753	586.49
AVRP	YEN_19	1200	550	36.3745	36.4753	586.49
AVRP	YEN_189	6800	3000	36.4295	36.6279	589.55
AVRP	YEN_187	3500	2000	36.3707	36.4187	581.35
AVRP	YEN_187	1900	1600	36.3707	36.4187	581.35
AVRP	YEN_187	1200	550	36.3707	36.4187	581.35
AVRP	YEN_186	3500	2000	36.4478	36.3942	548.85
AVRP	YEN_186	1900	1600	36.4478	36.3942	548.85
AVRP	YEN_186	1600	1200	36.4478	36.3942	548.85
AVRP	YEN_182	5400	4500	36.4049	36.2383	524.54
AVRP	YEN_182	4500	3500	36.4049	36.2383	524.54
AVRP	YEN_182	3500	2000	36.4049	36.2383	524.54
AVRP	YEN_182	1900	1200	36.4049	36.2383	524.54
AVRP	YEN_181	3500	3000	36.3177	36.3087	566.88
AVRP	YEN_180	3500	2000	36.3158	36.3054	566.88
AVRP	YEN_180	1900	1200	36.3158	36.3054	566.88
AVRP	YEN_18	3500	2000	36.347	36.4639	586.49
AVRP	YEN_18	1900	1600	36.347	36.4639	586.49
AVRP	YEN_18	1600	1200	36.347	36.4639	586.49
AVRP	YEN_178	4500	3500	36.5566	36.3256	506.48
AVRP	YEN_178	1200	900	36.5566	36.3256	506.48
AVRP	YEN_177	5400	3500	36.5843	36.2648	461.11
AVRP	YEN_177	3500	2000	36.5843	36.2648	461.11
AVRP	YEN_176	5400	4500	36.5886	36.2673	461.11
AVRP	YEN_176	4500	3500	36.5886	36.2673	461.11
AVRP	YEN_176	3500	3000	36.5886	36.2673	461.11
AVRP	YEN_176	3000	2500	36.5886	36.2673	461.11
AVRP	YEN_176	2500	2100	36.5886	36.2673	461.11
AVRP	YEN_176	1900	1600	36.5886	36.2673	461.11
AVRP	YEN_176	1600	1200	36.5886	36.2673	461.11
AVRP	YEN_176	1200	550	36.5886	36.2673	461.11
AVRP	YEN_174	3500	2000	36.5378	36.2738	496.12
AVRP	YEN_174	1900	1200	36.5378	36.2738	496.12
AVRP	YEN_174	1200	550	36.5378	36.2738	496.12
AVRP	YEN_173	3500	2000	36.5306	36.2655	493.47
AVRP	YEN_173	1900	1600	36.5306	36.2655	493.47
AVRP	YEN_173	1600	1200	36.5306	36.2655	493.47
AVRP	YEN_172	4500	3500	36.597	36.294	473.23
AVRP	YEN_172	3500	2000	36.597	36.294	473.23
AVRP	YEN_172	1900	1600	36.597	36.294	473.23
AVRP	YEN_171	4500	3500	36.5579	36.2936	506.48
AVRP	YEN_17	4500	3500	36.318	36.4644	636.05
AVRP	YEN_17	3500	2000	36.318	36.4644	636.05
AVRP	YEN_17	1900	1200	36.318	36.4644	636.05
AVRP	YEN_17	1200	550	36.318	36.4644	636.05
AVRP	YEN_169	5400	3500	36.5638	36.2978	506.48
AVRP	YEN_169	3500	2000	36.5638	36.2978	506.48
AVRP	YEN_169	1200	550	36.5638	36.2978	506.48
AVRP	YEN_168	5400	4500	36.557	36.2999	506.48
AVRP	YEN_168	4500	3500	36.557	36.2999	506.48
AVRP	YEN_168	3500	2000	36.557	36.2999	506.48
AVRP	YEN_167	5400	3500	36.5451	36.2973	506.48
AVRP	YEN_167	3500	2000	36.5451	36.2973	506.48
AVRP	YEN_167	1900	1600	36.5451	36.2973	506.48
AVRP	YEN_167	1400	1200	36.5451	36.2973	506.48
AVRP	YEN_167	1200	900	36.5451	36.2973	506.48
AVRP	YEN_166	3500	2000	36.5319	36.2893	506.48
AVRP	YEN_166	1900	1600	36.5319	36.2893	506.48
AVRP	YEN_166	1600	1200	36.5319	36.2893	506.48
AVRP	YEN_165	3500	2000	36.5252	36.282	493.47
AVRP	YEN_164	5400	4500	36.6096	36.318	473.23
AVRP	YEN_164	4500	3500	36.6096	36.318	473.23
AVRP	YEN_164	3500	2000	36.6096	36.318	473.23
AVRP	YEN_164	1900	1600	36.6096	36.318	473.23
AVRP	YEN_164	1200	550	36.6096	36.318	473.23
AVRP	YEN_163	1600	1200	36.5482	36.31	506.48
AVRP	YEN_163	1200	900	36.5482	36.31	506.48
AVRP	YEN_162	1900	1600	36.5238	36.314	503.83
AVRP	YEN_161	5400	4500	36.5128	36.3191	503.83
AVRP	YEN_161	4500	3500	36.5128	36.3191	503.83
AVRP	YEN_161	1900	1600	36.5128	36.3191	503.83
AVRP	YEN_161	1600	1200	36.5128	36.3191	503.83
AVRP	YEN_161	1200	550	36.5128	36.3191	503.83
AVRP	YEN_16	1900	1600	36.4294	36.5139	564.05
AVRP	YEN_16	1600	1200	36.4294	36.5139	564.05
AVRP	YEN_16	1200	550	36.4294	36.5139	564.05
AVRP	YEN_158	4500	3500	36.5759	36.3271	506.48
AVRP	YEN_158	1900	1600	36.5759	36.3271	506.48
AVRP	YEN_158	1200	550	36.5759	36.3271	506.48
AVRP	YEN_157	4500	3500	36.529	36.3257	503.83
AVRP	YEN_156	4500	3500	36.5151	36.3335	503.83
AVRP	YEN_156	3500	2000	36.5151	36.3335	503.83
AVRP	YEN_156	1000	700	36.5151	36.3335	503.83
AVRP	YEN_155	3500	2000	36.6995	36.3426	458.88
AVRP	YEN_155	1600	1200	36.6995	36.3426	458.88
AVRP	YEN_155	1200	550	36.6995	36.3426	458.88
AVRP	YEN_154	4500	3500	36.6814	36.3453	458.88
AVRP	YEN_154	3500	2000	36.6814	36.3453	458.88
AVRP	YEN_154	1600	1200	36.6814	36.3453	458.88
AVRP	YEN_154	1200	550	36.6814	36.3453	458.88
AVRP	YEN_153	3500	2000	36.6593	36.3458	491.4
AVRP	YEN_153	1900	1600	36.6593	36.3458	491.4
AVRP	YEN_153	1600	1200	36.6593	36.3458	491.4
AVRP	YEN_153	1200	550	36.6593	36.3458	491.4
AVRP	YEN_152	1600	1200	36.5527	36.3433	514.84
AVRP	YEN_152	1200	550	36.5527	36.3433	514.84
AVRP	YEN_151	1600	1200	36.5297	36.3395	507.03
AVRP	YEN_151	1200	900	36.5297	36.3395	507.03
AVRP	YEN_150	3500	2000	36.3697	36.1811	553.89
AVRP	YEN_150	1900	1600	36.3697	36.1811	553.89
AVRP	YEN_150	1200	900	36.3697	36.1811	553.89
AVRP	YEN_15	3500	2000	36.3909	36.5029	564.05
AVRP	YEN_15	1900	1200	36.3909	36.5029	564.05
AVRP	YEN_15	1200	550	36.3909	36.5029	564.05
AVRP	YEN_149	1600	1200	36.3819	36.1906	524.54
AVRP	YEN_149	1200	550	36.3819	36.1906	524.54
AVRP	YEN_148	3500	2000	36.4399	36.193	529.61
AVRP	YEN_148	1900	1600	36.4399	36.193	529.61
AVRP	YEN_148	1600	1200	36.4399	36.193	529.61
AVRP	YEN_148	1200	550	36.4399	36.193	529.61
AVRP	YEN_147	3500	2000	36.4336	36.2136	529.61
AVRP	YEN_147	1900	1600	36.4336	36.2136	529.61
AVRP	YEN_146	4500	3500	36.4039	36.2061	524.54
AVRP	YEN_146	3500	2000	36.4039	36.2061	524.54
AVRP	YEN_146	1600	1200	36.4039	36.2061	524.54
AVRP	YEN_146	1200	550	36.4039	36.2061	524.54
AVRP	YEN_145	3500	2000	36.3955	36.2088	524.54
AVRP	YEN_145	1600	1200	36.3955	36.2088	524.54
AVRP	YEN_145	1200	550	36.3955	36.2088	524.54
AVRP	YEN_144	3500	2000	36.3709	36.2037	559.71
AVRP	YEN_144	1600	1200	36.3709	36.2037	559.71
AVRP	YEN_143	4500	3500	36.4859	36.2362	493.63
AVRP	YEN_143	3500	2000	36.4859	36.2362	493.63
AVRP	YEN_143	1900	1600	36.4859	36.2362	493.63
AVRP	YEN_143	1600	1200	36.4859	36.2362	493.63
AVRP	YEN_143	1200	550	36.4859	36.2362	493.63
AVRP	YEN_142	3500	2000	36.4776	36.2227	529.61
AVRP	YEN_142	1900	1600	36.4776	36.2227	529.61
AVRP	YEN_141	1600	1200	36.4724	36.2142	529.61
AVRP	YEN_141	1200	550	36.4724	36.2142	529.61
AVRP	YEN_140	3500	2000	36.4656	36.215	529.61
AVRP	YEN_140	1900	1600	36.4656	36.215	529.61
AVRP	YEN_14	3500	3000	36.423	36.5342	564.05
AVRP	YEN_14	3000	2500	36.423	36.5342	564.05
AVRP	YEN_139	3500	2000	36.4296	36.2373	524.54
AVRP	YEN_139	1200	900	36.4296	36.2373	524.54
AVRP	YEN_138	3500	2000	36.4103	36.2301	524.54
AVRP	YEN_138	1900	1600	36.4103	36.2301	524.54
AVRP	YEN_138	1200	550	36.4103	36.2301	524.54
AVRP	YEN_137	5400	4500	36.4007	36.2422	527.32
AVRP	YEN_137	4500	3500	36.4007	36.2422	527.32
AVRP	YEN_137	3500	2000	36.4007	36.2422	527.32
AVRP	YEN_136	4500	3500	36.3815	36.24	527.32	Tell Atchana
AVRP	YEN_136	3500	3000	36.3815	36.24	527.32	Tell Atchana
AVRP	YEN_136	3000	2600	36.3815	36.24	527.32	Tell Atchana
AVRP	YEN_136	1900	1400	36.3815	36.24	527.32	Tell Atchana
AVRP	YEN_136	1400	1200	36.3815	36.24	527.32	Tell Atchana
AVRP	YEN_136	1200	1000	36.3815	36.24	527.32	Tell Atchana
AVRP	YEN_136	1000	700	36.3815	36.24	527.32	Tell Atchana
AVRP	YEN_135	5400	3500	36.3372	36.2469	562.49
AVRP	YEN_135	1600	1200	36.3372	36.2469	562.49
AVRP	YEN_135	1200	550	36.3372	36.2469	562.49
AVRP	YEN_134	4500	3500	36.3307	36.2319	565.09
AVRP	YEN_134	3500	2000	36.3307	36.2319	565.09
AVRP	YEN_134	1900	1600	36.3307	36.2319	565.09
AVRP	YEN_134	1600	1200	36.3307	36.2319	565.09
AVRP	YEN_134	1200	550	36.3307	36.2319	565.09
AVRP	YEN_133	3500	2000	36.482	36.2483	493.47
AVRP	YEN_133	1900	1200	36.482	36.2483	493.47
AVRP	YEN_133	1200	550	36.482	36.2483	493.47
AVRP	YEN_132	1900	1600	36.4798	36.2543	529.45
AVRP	YEN_131	1200	550	36.4679	36.2555	529.45
AVRP	YEN_129	3500	3000	36.4638	36.2399	529.45
AVRP	YEN_129	3000	2500	36.4638	36.2399	529.45
AVRP	YEN_129	1900	1200	36.4638	36.2399	529.45
AVRP	YEN_129	1200	900	36.4638	36.2399	529.45
AVRP	YEN_129	900	550	36.4638	36.2399	529.45
AVRP	YEN_128	3500	3000	36.4545	36.2406	529.45
AVRP	YEN_128	3000	2500	36.4545	36.2406	529.45
AVRP	YEN_127	1200	550	36.3769	36.243	562.49
AVRP	YEN_126	3000	2500	36.3755	36.2474	562.49	Tell Ta'yinat
AVRP	YEN_126	2500	2100	36.3755	36.2474	562.49	Tell Ta'yinat
AVRP	YEN_126	1400	1200	36.3755	36.2474	562.49	Tell Ta'yinat
AVRP	YEN_126	1200	1000	36.3755	36.2474	562.49	Tell Ta'yinat
AVRP	YEN_126	1000	700	36.3755	36.2474	562.49	Tell Ta'yinat
AVRP	YEN_125	3500	1200	36.3576	36.2538	562.49
AVRP	YEN_125	1200	550	36.3576	36.2538	562.49
AVRP	YEN_124	4500	3500	36.5025	36.2592	493.47
AVRP	YEN_124	3500	2000	36.5025	36.2592	493.47
AVRP	YEN_124	1900	1200	36.5025	36.2592	493.47
AVRP	YEN_124	1200	550	36.5025	36.2592	493.47
AVRP	YEN_123	1900	1600	36.4359	36.2559	529.45
AVRP	YEN_123	1600	1200	36.4359	36.2559	529.45
AVRP	YEN_120	3500	2000	36.3391	36.2709	562.49
AVRP	YEN_120	1600	1200	36.3391	36.2709	562.49
AVRP	YEN_120	1200	550	36.3391	36.2709	562.49
AVRP	YEN_12	4500	3500	36.4516	36.5601	571.72
AVRP	YEN_12	3500	2500	36.4516	36.5601	571.72
AVRP	YEN_12	2500	2100	36.4516	36.5601	571.72
AVRP	YEN_12	1900	1600	36.4516	36.5601	571.72
AVRP	YEN_119	3500	3000	36.5037	36.2758	493.47
AVRP	YEN_118	5400	3500	36.4796	36.2752	529.45
AVRP	YEN_117	5400	3500	36.4937	36.2856	493.47
AVRP	YEN_117	1200	900	36.4937	36.2856	493.47
AVRP	YEN_116	4500	3500	36.466	36.2744	529.45
AVRP	YEN_116	3500	2000	36.466	36.2744	529.45
AVRP	YEN_116	1900	1200	36.466	36.2744	529.45
AVRP	YEN_116	1200	550	36.466	36.2744	529.45
AVRP	YEN_114	4500	3500	36.4479	36.2791	529.45
AVRP	YEN_114	3500	2000	36.4479	36.2791	529.45
AVRP	YEN_112	3500	2000	36.4164	36.2786	527.32
AVRP	YEN_11	4500	3500	36.2368	36.368	603.31
AVRP	YEN_11	3500	2000	36.2368	36.368	603.31
AVRP	YEN_11	1900	1200	36.2368	36.368	603.31
AVRP	YEN_11	1200	550	36.2368	36.368	603.31
AVRP	YEN_109	4500	2000	36.3365	36.2806	562.49
AVRP	YEN_108	4500	3500	36.5117	36.2969	503.83
AVRP	YEN_108	3500	2000	36.5117	36.2969	503.83
AVRP	YEN_108	1200	550	36.5117	36.2969	503.83
AVRP	YEN_107	5400	3500	36.5051	36.3101	503.83
AVRP	YEN_106	1200	550	36.4716	36.3035	537.23
AVRP	YEN_105	4500	3500	36.4117	36.2965	535.1
AVRP	YEN_105	3500	2000	36.4117	36.2965	535.1
AVRP	YEN_105	1900	1200	36.4117	36.2965	535.1
AVRP	YEN_105	1200	550	36.4117	36.2965	535.1
AVRP	YEN_104	3500	2000	36.3991	36.3071	535.1
AVRP	YEN_104	1900	1600	36.3991	36.3071	535.1
AVRP	YEN_104	1200	550	36.3991	36.3071	535.1
AVRP	YEN_103	1900	1600	36.5018	36.32	503.83
AVRP	YEN_103	1600	1200	36.5018	36.32	503.83
AVRP	YEN_103	1200	900	36.5018	36.32	503.83
AVRP	YEN_101	4500	3500	36.4491	36.309	537.23
AVRP	YEN_101	3500	2000	36.4491	36.309	537.23
AVRP	YEN_100	4500	3500	36.44	36.3064	537.23
AVRP	YEN_10	3500	2000	36.2535	36.4019	608.4
AVRP	YEN_10	1900	1200	36.2535	36.4019	608.4
AVRP	YEN_10	1200	550	36.2535	36.4019	608.4
BVS	MAR_90	6800	3500	35.8199	33.637	662.05
BVS	MAR_9	3500	2000	35.5806	33.4096	730.61
BVS	MAR_9	1800	1600	35.5806	33.4096	730.61
BVS	MAR_89	6800	3500	35.8375	33.6234	644.54
BVS	MAR_87	6800	3500	35.8015	33.629	662.05
BVS	MAR_81	6800	3500	35.7957	33.6284	662.05
BVS	MAR_8	5400	3500	35.5733	33.4094	730.61
BVS	MAR_78	6800	3500	35.807	33.6397	616.71
BVS	MAR_77	6800	3500	35.7722	33.648	703.54
BVS	MAR_76	6800	3500	35.8146	33.6451	616.71
BVS	MAR_75	6800	3500	35.856	33.6597	634.96
BVS	MAR_74	6800	3500	35.8321	33.623	644.54
BVS	MAR_73	6800	3500	35.8063	33.6563	616.71
BVS	MAR_71	6800	3500	35.8299	33.6442	616.71
BVS	MAR_70	6800	3500	35.7874	33.6565	616.71
BVS	MAR_7	6800	3500	35.579	33.4213	730.61
BVS	MAR_66	1800	1600	35.8804	33.6458	634.96
BVS	MAR_66	1200	1000	35.8804	33.6458	634.96
BVS	MAR_65	1800	1600	35.79	33.6364	662.05
BVS	MAR_64	4500	3500	35.7937	33.639	662.05
BVS	MAR_62	4500	3500	35.7695	33.6259	748.88
BVS	MAR_60	4500	3500	35.7813	33.6301	662.05
BVS	MAR_6	6800	3500	35.5731	33.4206	730.61
BVS	MAR_58	6800	3500	35.7896	33.6157	662.05
BVS	MAR_55	6800	3500	35.7668	33.6221	748.88
BVS	MAR_54	6800	3500	35.7662	33.6251	748.88
BVS	MAR_54	3500	2500	35.7662	33.6251	748.88
BVS	MAR_54	1800	1600	35.7662	33.6251	748.88
BVS	MAR_53	3500	2500	35.764	33.628	748.88
BVS	MAR_52	6800	3500	35.7634	33.624	748.88
BVS	MAR_52	3500	2000	35.7634	33.624	748.88
BVS	MAR_52	1800	1600	35.7634	33.624	748.88
BVS	MAR_51	6800	4500	35.7845	33.6348	662.05
BVS	MAR_51	4500	3500	35.7845	33.6348	662.05
BVS	MAR_51	3500	2500	35.7845	33.6348	662.05
BVS	MAR_51	1900	1600	35.7845	33.6348	662.05
BVS	MAR_51	1600	1200	35.7845	33.6348	662.05
BVS	MAR_51	1200	1000	35.7845	33.6348	662.05
BVS	MAR_50	6800	4500	35.8279	33.6173	662.05
BVS	MAR_50	4500	3500	35.8279	33.6173	662.05
BVS	MAR_50	3500	2000	35.8279	33.6173	662.05
BVS	MAR_50	1800	1600	35.8279	33.6173	662.05
BVS	MAR_50	1600	1200	35.8279	33.6173	662.05
BVS	MAR_50	1200	1000	35.8279	33.6173	662.05
BVS	MAR_50	1000	700	35.8279	33.6173	662.05
BVS	MAR_5	4500	3000	35.5683	33.4149	730.61
BVS	MAR_498	6800	3500	35.5241	33.4745	720.42
BVS	MAR_49	6800	3500	35.7636	33.6186	748.88
BVS	MAR_489	6800	3500	36.2856	34.1612	517.1
BVS	MAR_488	6800	4500	36.2833	34.1672	517.1
BVS	MAR_488	4500	3500	36.2833	34.1672	517.1
BVS	MAR_487	6800	3500	36.3009	34.1825	517.1
BVS	MAR_483	6800	3500	36.3554	34.242	537.7
BVS	MAR_479	6800	3500	36.3667	34.284	537.7
BVS	MAR_475	6800	3500	36.3943	34.3848	498.92
BVS	MAR_474	6800	3500	36.3796	34.391	587.27
BVS	MAR_469	6800	3500	36.4686	34.4221	507.99
BVS	MAR_468	6800	3500	36.4612	34.4313	507.99
BVS	MAR_467	6800	3500	36.4563	34.4357	507.99
BVS	MAR_466	6800	3500	36.4209	34.4416	552.59
BVS	MAR_429	1600	1400	35.9267	33.8421	747.05
BVS	MAR_429	1400	1200	35.9267	33.8421	747.05
BVS	MAR_42	6800	3500	35.752	33.6341	748.88
BVS	MAR_41	6800	3500	35.7497	33.6485	703.54
BVS	MAR_400	4500	3500	35.8447	33.8238	729.97
BVS	MAR_400	3500	2700	35.8447	33.8238	729.97
BVS	MAR_400	2700	2500	35.8447	33.8238	729.97
BVS	MAR_400	1800	1600	35.8447	33.8238	729.97
BVS	MAR_400	1600	1200	35.8447	33.8238	729.97
BVS	MAR_40	6800	3500	35.7554	33.6458	703.54
BVS	MAR_4	4500	3000	35.5843	33.4159	662.67
BVS	MAR_399	6800	3500	35.7582	33.6636	703.54
BVS	MAR_39	6800	3500	35.7321	33.5979	748.88
BVS	MAR_38	6800	3500	35.7454	33.6055	748.88
BVS	MAR_378	3500	2500	36.4095	34.4299	523.79
BVS	MAR_377	3500	2500	36.4208	34.4041	523.79
BVS	MAR_376	3500	2500	36.3962	34.3975	523.79
BVS	MAR_376	1800	1600	36.3962	34.3975	523.79
BVS	MAR_376	1200	700	36.3962	34.3975	523.79
BVS	MAR_375	3500	2500	36.384	34.402	523.79
BVS	MAR_375	1800	1600	36.384	34.402	523.79
BVS	MAR_375	1600	1200	36.384	34.402	523.79
BVS	MAR_375	1200	700	36.384	34.402	523.79
BVS	MAR_374	1800	1600	36.4296	34.4131	523.79
BVS	MAR_374	1600	1200	36.4296	34.4131	523.79
BVS	MAR_374	1200	700	36.4296	34.4131	523.79
BVS	MAR_37	6800	3500	35.7423	33.6313	748.88
BVS	MAR_367	1800	1600	36.4178	34.2629	477.42
BVS	MAR_367	1200	700	36.4178	34.2629	477.42
BVS	MAR_362	4500	3500	36.3564	34.2851	537.7
BVS	MAR_362	3500	2500	36.3564	34.2851	537.7
BVS	MAR_362	1800	1600	36.3564	34.2851	537.7
BVS	MAR_362	1600	1200	36.3564	34.2851	537.7
BVS	MAR_362	1200	1000	36.3564	34.2851	537.7
BVS	MAR_36	6800	3500	35.7316	33.6194	748.88
BVS	MAR_349	6800	3500	36.3372	34.2172	580.48
BVS	MAR_349	1800	1600	36.3372	34.2172	580.48
BVS	MAR_349	1400	1200	36.3372	34.2172	580.48
BVS	MAR_349	1200	700	36.3372	34.2172	580.48
BVS	MAR_348	3500	2500	36.3497	34.2507	537.7
BVS	MAR_348	1800	1600	36.3497	34.2507	537.7
BVS	MAR_348	1600	1200	36.3497	34.2507	537.7
BVS	MAR_348	1200	700	36.3497	34.2507	537.7
BVS	MAR_346	3500	2500	36.3552	34.2032	580.48
BVS	MAR_346	1800	1600	36.3552	34.2032	580.48
BVS	MAR_346	1600	1200	36.3552	34.2032	580.48
BVS	MAR_346	1200	550	36.3552	34.2032	580.48
BVS	MAR_345	3500	2500	36.3485	34.1958	580.48
BVS	MAR_345	1800	1600	36.3485	34.1958	580.48
BVS	MAR_345	1600	1200	36.3485	34.1958	580.48
BVS	MAR_345	1200	700	36.3485	34.1958	580.48
BVS	MAR_344	6800	4500	36.3405	34.1983	580.48
BVS	MAR_344	4500	3500	36.3405	34.1983	580.48
BVS	MAR_344	3500	2500	36.3405	34.1983	580.48
BVS	MAR_344	1800	1600	36.3405	34.1983	580.48
BVS	MAR_344	1600	1200	36.3405	34.1983	580.48
BVS	MAR_344	1200	700	36.3405	34.1983	580.48
BVS	MAR_343	4500	3500	36.3357	34.2284	580.48
BVS	MAR_343	1800	1600	36.3357	34.2284	580.48
BVS	MAR_343	1600	1200	36.3357	34.2284	580.48
BVS	MAR_343	1200	1000	36.3357	34.2284	580.48
BVS	MAR_34	6800	3500	35.7078	33.5886	672.51
BVS	MAR_327	1800	1600	36.2887	34.1241	540.34
BVS	MAR_326	4500	3500	36.29	34.1423	517.1
BVS	MAR_326	3500	2500	36.29	34.1423	517.1
BVS	MAR_326	1800	1600	36.29	34.1423	517.1
BVS	MAR_326	1600	1200	36.29	34.1423	517.1
BVS	MAR_326	1200	700	36.29	34.1423	517.1
BVS	MAR_325	1800	1600	36.2714	34.1543	581.32
BVS	MAR_325	1600	1400	36.2714	34.1543	581.32
BVS	MAR_325	1400	1200	36.2714	34.1543	581.32
BVS	MAR_325	1000	700	36.2714	34.1543	581.32
BVS	MAR_324	6800	4500	36.2769	34.1413	581.32
BVS	MAR_324	4500	3500	36.2769	34.1413	581.32
BVS	MAR_324	3500	2000	36.2769	34.1413	581.32
BVS	MAR_324	1800	1600	36.2769	34.1413	581.32
BVS	MAR_324	1600	1200	36.2769	34.1413	581.32
BVS	MAR_324	1200	1000	36.2769	34.1413	581.32
BVS	MAR_323	3500	2500	36.2763	34.1475	581.32
BVS	MAR_323	1800	1600	36.2763	34.1475	581.32
BVS	MAR_323	1600	1200	36.2763	34.1475	581.32
BVS	MAR_322	6800	4500	36.2759	34.1649	581.32
BVS	MAR_322	4500	3500	36.2759	34.1649	581.32
BVS	MAR_322	3500	2000	36.2759	34.1649	581.32
BVS	MAR_322	1800	1600	36.2759	34.1649	581.32
BVS	MAR_322	1600	1200	36.2759	34.1649	581.32
BVS	MAR_322	1200	700	36.2759	34.1649	581.32
BVS	MAR_321	6800	3500	36.1335	34.0923	653.68
BVS	MAR_316	6800	3500	36.1859	34.1196	585.07
BVS	MAR_313	4500	3500	36.2065	34.1213	585.07
BVS	MAR_313	3500	2500	36.2065	34.1213	585.07
BVS	MAR_313	1800	1600	36.2065	34.1213	585.07
BVS	MAR_313	1000	700	36.2065	34.1213	585.07
BVS	MAR_312	6800	4500	36.2514	34.0917	604.55
BVS	MAR_312	4500	3500	36.2514	34.0917	604.55
BVS	MAR_310	3500	2500	36.2354	34.1316	604.55
BVS	MAR_309	3500	2500	36.2415	34.1356	604.55
BVS	MAR_309	1800	1600	36.2415	34.1356	604.55
BVS	MAR_309	1600	1200	36.2415	34.1356	604.55
BVS	MAR_309	1200	700	36.2415	34.1356	604.55
BVS	MAR_308	6800	3500	36.1374	34.0851	613.33
BVS	MAR_308	1800	1600	36.1374	34.0851	613.33
BVS	MAR_308	1600	1200	36.1374	34.0851	613.33
BVS	MAR_294	4500	3500	36.2166	34.0817	542.99
BVS	MAR_294	3500	2500	36.2166	34.0817	542.99
BVS	MAR_294	1800	1600	36.2166	34.0817	542.99
BVS	MAR_294	1600	1200	36.2166	34.0817	542.99
BVS	MAR_294	1200	700	36.2166	34.0817	542.99
BVS	MAR_293	3500	2500	36.1571	34.0276	621.3
BVS	MAR_293	2500	2100	36.1571	34.0276	621.3
BVS	MAR_293	1800	1600	36.1571	34.0276	621.3
BVS	MAR_292	3500	2000	36.1448	34.0245	621.3
BVS	MAR_292	1800	1600	36.1448	34.0245	621.3
BVS	MAR_292	1200	1000	36.1448	34.0245	621.3
BVS	MAR_291	6800	4500	36.2103	34.0069	550.96
BVS	MAR_291	4500	3500	36.2103	34.0069	550.96
BVS	MAR_291	3500	2000	36.2103	34.0069	550.96
BVS	MAR_291	1800	1600	36.2103	34.0069	550.96
BVS	MAR_291	1200	1000	36.2103	34.0069	550.96
BVS	MAR_291	1000	700	36.2103	34.0069	550.96
BVS	MAR_289	1800	1600	36.0449	34.1298	731.9
BVS	MAR_285	6800	3500	36.0775	34.077	695.23
BVS	MAR_284	6800	3500	36.0802	34.0681	695.23
BVS	MAR_274	1800	1600	36.0826	34.0281	611.37
BVS	MAR_274	1600	1200	36.0826	34.0281	611.37
BVS	MAR_271	3500	2500	36.1312	34.0463	613.33
BVS	MAR_270	3500	2500	36.1129	34.0283	611.37
BVS	MAR_270	1800	1600	36.1129	34.0283	611.37
BVS	MAR_270	1200	700	36.1129	34.0283	611.37
BVS	MAR_269	3500	2500	36.0786	33.9986	685.16
BVS	MAR_269	1800	1600	36.0786	33.9986	685.16
BVS	MAR_269	1200	700	36.0786	33.9986	685.16
BVS	MAR_268	6800	3500	36.1083	34.0145	611.37
BVS	MAR_268	3500	2500	36.1083	34.0145	611.37
BVS	MAR_268	1600	1400	36.1083	34.0145	611.37
BVS	MAR_268	1400	1200	36.1083	34.0145	611.37
BVS	MAR_268	1200	700	36.1083	34.0145	611.37
BVS	MAR_26	6800	3500	35.8429	33.5257	607.13
BVS	MAR_255	6800	3500	35.8328	33.6252	644.54
BVS	MAR_251	6800	3500	36.1809	33.9895	550.96
BVS	MAR_250	2500	2100	36.1587	33.9339	601
BVS	MAR_25	6800	3500	35.7937	33.5087	568.28
BVS	MAR_249	4500	3500	36.1874	33.9874	500.25
BVS	MAR_249	3500	2500	36.1874	33.9874	500.25
BVS	MAR_249	1800	1600	36.1874	33.9874	500.25
BVS	MAR_249	1200	1000	36.1874	33.9874	500.25
BVS	MAR_249	1000	700	36.1874	33.9874	500.25
BVS	MAR_242	1800	1600	36.0778	33.9296	640.09
BVS	MAR_242	1600	1200	36.0778	33.9296	640.09
BVS	MAR_241	3500	2500	36.0611	33.9606	640.39
BVS	MAR_240	6800	4500	36.1095	33.9977	611.37
BVS	MAR_240	4500	3500	36.1095	33.9977	611.37
BVS	MAR_240	3500	2500	36.1095	33.9977	611.37
BVS	MAR_240	1600	1400	36.1095	33.9977	611.37
BVS	MAR_240	1400	1200	36.1095	33.9977	611.37
BVS	MAR_240	1000	700	36.1095	33.9977	611.37
BVS	MAR_24	6800	3500	35.7862	33.5247	568.28
BVS	MAR_239	1800	1600	36.0914	33.9643	562.08
BVS	MAR_239	1600	1200	36.0914	33.9643	562.08
BVS	MAR_239	1200	700	36.0914	33.9643	562.08
BVS	MAR_238	6800	4500	36.0927	33.9447	562.08
BVS	MAR_238	4500	3500	36.0927	33.9447	562.08
BVS	MAR_238	3500	2500	36.0927	33.9447	562.08
BVS	MAR_238	1800	1600	36.0927	33.9447	562.08
BVS	MAR_237	4500	3500	36.0807	33.985	640.39
BVS	MAR_237	3500	2500	36.0807	33.985	640.39
BVS	MAR_237	1800	1600	36.0807	33.985	640.39
BVS	MAR_237	1200	700	36.0807	33.985	640.39
BVS	MAR_236	6800	4500	36.0828	33.9506	562.08
BVS	MAR_236	4500	3500	36.0828	33.9506	562.08
BVS	MAR_236	3500	2500	36.0828	33.9506	562.08
BVS	MAR_236	1000	700	36.0828	33.9506	562.08
BVS	MAR_235	6800	3500	36.0519	33.8355	636.15
BVS	MAR_235	3500	2500	36.0519	33.8355	636.15
BVS	MAR_235	1800	1600	36.0519	33.8355	636.15
BVS	MAR_234	3500	2500	36.1298	33.9966	611.37
BVS	MAR_234	1800	1600	36.1298	33.9966	611.37
BVS	MAR_234	1200	700	36.1298	33.9966	611.37
BVS	MAR_233	4500	3500	36.0828	33.918	561.78
BVS	MAR_233	3500	2000	36.0828	33.918	561.78
BVS	MAR_233	1800	1600	36.0828	33.918	561.78
BVS	MAR_233	1600	1200	36.0828	33.918	561.78
BVS	MAR_233	1200	700	36.0828	33.918	561.78
BVS	MAR_232	3500	2500	36.1117	33.9652	562.08
BVS	MAR_232	1800	1600	36.1117	33.9652	562.08
BVS	MAR_232	1600	1400	36.1117	33.9652	562.08
BVS	MAR_232	1400	1200	36.1117	33.9652	562.08
BVS	MAR_232	1200	700	36.1117	33.9652	562.08
BVS	MAR_231	6800	4500	36.063	33.9471	640.39
BVS	MAR_231	4500	3500	36.063	33.9471	640.39
BVS	MAR_231	3500	2000	36.063	33.9471	640.39
BVS	MAR_231	1800	1600	36.063	33.9471	640.39
BVS	MAR_231	1600	1200	36.063	33.9471	640.39
BVS	MAR_231	1200	700	36.063	33.9471	640.39
BVS	MAR_23	2000	1800	35.8245	33.5659	609.85
BVS	MAR_22	6800	3500	35.6777	33.5375	742.17
BVS	MAR_21	6800	3500	35.6805	33.5326	742.17
BVS	MAR_209	6800	3500	36.0381	33.8839	583.69
BVS	MAR_209	3500	2500	36.0381	33.8839	583.69
BVS	MAR_208	1800	1600	36.1281	33.9045	561.78
BVS	MAR_207	6800	3500	36.0302	33.8531	592.04
BVS	MAR_207	3500	2500	36.0302	33.8531	592.04
BVS	MAR_207	1800	1600	36.0302	33.8531	592.04
BVS	MAR_207	1200	1000	36.0302	33.8531	592.04
BVS	MAR_206	4500	3500	36.0295	33.8936	648.44
BVS	MAR_206	3500	2000	36.0295	33.8936	648.44
BVS	MAR_206	1800	1600	36.0295	33.8936	648.44
BVS	MAR_206	1600	1200	36.0295	33.8936	648.44
BVS	MAR_206	1200	700	36.0295	33.8936	648.44
BVS	MAR_20	6800	3500	35.6897	33.5332	662.02
BVS	MAR_195	6800	4500	35.9748	33.8706	673.84
BVS	MAR_195	4500	3500	35.9748	33.8706	673.84
BVS	MAR_193	4500	3500	35.9824	33.8455	592.04
BVS	MAR_193	3500	2500	35.9824	33.8455	592.04
BVS	MAR_193	1800	1600	35.9824	33.8455	592.04
BVS	MAR_188	1800	1600	35.9026	33.8265	652.73
BVS	MAR_188	1600	1200	35.9026	33.8265	652.73
BVS	MAR_186	3500	2500	35.915	33.8232	652.73
BVS	MAR_186	1600	1400	35.915	33.8232	652.73
BVS	MAR_186	1400	1200	35.915	33.8232	652.73
BVS	MAR_186	1000	700	35.915	33.8232	652.73
BVS	MAR_184	6800	3500	35.9843	33.8255	578.84
BVS	MAR_183	6800	4500	35.9781	33.7815	597.4
BVS	MAR_183	4500	3500	35.9781	33.7815	597.4
BVS	MAR_183	3500	2500	35.9781	33.7815	597.4
BVS	MAR_183	1800	1600	35.9781	33.7815	597.4
BVS	MAR_183	1200	1000	35.9781	33.7815	597.4
BVS	MAR_182	4500	3500	35.9732	33.776	597.4
BVS	MAR_182	1200	1000	35.9732	33.776	597.4
BVS	MAR_180	4500	3500	35.9047	33.7948	652.73
BVS	MAR_180	3500	2500	35.9047	33.7948	652.73
BVS	MAR_180	1200	1000	35.9047	33.7948	652.73
BVS	MAR_179	4500	3500	35.9126	33.8062	652.73
BVS	MAR_179	1200	1000	35.9126	33.8062	652.73
BVS	MAR_178	1000	700	35.9333	33.8062	660.63
BVS	MAR_177	3500	2500	35.9697	33.8178	660.63
BVS	MAR_177	1800	1600	35.9697	33.8178	660.63
BVS	MAR_177	1600	1400	35.9697	33.8178	660.63
BVS	MAR_177	1400	1200	35.9697	33.8178	660.63
BVS	MAR_177	1200	700	35.9697	33.8178	660.63
BVS	MAR_176	3500	2500	35.9144	33.7757	589.5
BVS	MAR_176	1800	1600	35.9144	33.7757	589.5
BVS	MAR_176	1600	1400	35.9144	33.7757	589.5
BVS	MAR_176	1400	1200	35.9144	33.7757	589.5
BVS	MAR_176	1200	700	35.9144	33.7757	589.5
BVS	MAR_175	4500	3500	35.9577	33.7581	597.4
BVS	MAR_174	3500	2500	35.8851	33.8107	652.73
BVS	MAR_174	1800	1600	35.8851	33.8107	652.73
BVS	MAR_174	1600	1200	35.8851	33.8107	652.73
BVS	MAR_174	1200	1000	35.8851	33.8107	652.73
BVS	MAR_174	1000	700	35.8851	33.8107	652.73
BVS	MAR_173	4500	3500	35.9536	33.7864	597.4
BVS	MAR_173	3500	2000	35.9536	33.7864	597.4
BVS	MAR_173	1800	1600	35.9536	33.7864	597.4
BVS	MAR_173	1600	1400	35.9536	33.7864	597.4
BVS	MAR_173	1400	1200	35.9536	33.7864	597.4
BVS	MAR_173	1200	700	35.9536	33.7864	597.4
BVS	MAR_171	6800	4500	35.9457	33.7608	597.4
BVS	MAR_171	4500	3500	35.9457	33.7608	597.4
BVS	MAR_171	3500	2500	35.9457	33.7608	597.4
BVS	MAR_170	4500	3500	35.9274	33.7503	589.5
BVS	MAR_170	3500	2000	35.9274	33.7503	589.5
BVS	MAR_170	1800	1600	35.9274	33.7503	589.5
BVS	MAR_170	1600	1400	35.9274	33.7503	589.5
BVS	MAR_170	1400	1200	35.9274	33.7503	589.5
BVS	MAR_170	1200	700	35.9274	33.7503	589.5
BVS	MAR_160	4500	3500	35.861	33.813	729.97
BVS	MAR_160	1800	1600	35.861	33.813	729.97
BVS	MAR_160	1600	1400	35.861	33.813	729.97
BVS	MAR_160	1400	1200	35.861	33.813	729.97
BVS	MAR_160	1200	700	35.861	33.813	729.97
BVS	MAR_16	6800	3500	35.7011	33.5416	672.51
BVS	MAR_159	6800	4500	35.8327	33.7916	729.97
BVS	MAR_159	4500	3500	35.8327	33.7916	729.97
BVS	MAR_159	3500	2500	35.8327	33.7916	729.97
BVS	MAR_159	1800	1600	35.8327	33.7916	729.97
BVS	MAR_159	1600	1200	35.8327	33.7916	729.97
BVS	MAR_159	1200	1000	35.8327	33.7916	729.97
BVS	MAR_159	1000	700	35.8327	33.7916	729.97
BVS	MAR_158	3500	2500	35.8761	33.797	729.97
BVS	MAR_158	1800	1600	35.8761	33.797	729.97
BVS	MAR_158	1600	1200	35.8761	33.797	729.97
BVS	MAR_158	1200	550	35.8761	33.797	729.97
BVS	MAR_156	6800	3500	35.927	33.7378	607.11
BVS	MAR_154	1800	1600	35.9404	33.7238	627.31
BVS	MAR_154	1600	1200	35.9404	33.7238	627.31
BVS	MAR_151	3500	2500	35.9626	33.7419	597.4
BVS	MAR_15	6800	3500	35.69	33.5406	672.51
BVS	MAR_149	6800	3500	35.8871	33.7276	607.11
BVS	MAR_148	4500	3500	35.8987	33.7064	607.11
BVS	MAR_144	1800	1600	35.8883	33.7442	589.5
BVS	MAR_143	3500	2500	35.8923	33.6677	542.33
BVS	MAR_143	1800	1600	35.8923	33.6677	542.33
BVS	MAR_143	1200	1000	35.8923	33.6677	542.33
BVS	MAR_142	6800	3500	35.8995	33.6815	542.33
BVS	MAR_142	3500	2500	35.8995	33.6815	542.33
BVS	MAR_142	1900	1600	35.8995	33.6815	542.33
BVS	MAR_142	1200	700	35.8995	33.6815	542.33
BVS	MAR_140	6800	4500	35.9208	33.7198	607.11
BVS	MAR_140	4500	3500	35.9208	33.7198	607.11
BVS	MAR_140	3500	2500	35.9208	33.7198	607.11
BVS	MAR_140	1800	1600	35.9208	33.7198	607.11
BVS	MAR_140	1400	1200	35.9208	33.7198	607.11
BVS	MAR_140	1200	1000	35.9208	33.7198	607.11
BVS	MAR_14	1000	700	35.5897	33.5307	755.45
BVS	MAR_139	6800	3500	35.9049	33.7155	607.11
BVS	MAR_127	6800	3500	35.7972	33.6767	616.71
BVS	MAR_126	6800	3500	35.876	33.6924	692.49
BVS	MAR_125	6800	3500	35.8817	33.6936	607.11
BVS	MAR_122	6800	3500	35.8055	33.6954	674.24
BVS	MAR_121	6800	4500	35.8554	33.6866	634.96
BVS	MAR_121	4500	3500	35.8554	33.6866	634.96
BVS	MAR_120	6800	3500	35.7829	33.7218	674.24
BVS	MAR_12	3500	2000	35.7534	33.4634	617.79
BVS	MAR_12	1800	1600	35.7534	33.4634	617.79
BVS	MAR_12	1600	1200	35.7534	33.4634	617.79
BVS	MAR_12	1200	700	35.7534	33.4634	617.79
BVS	MAR_119	6800	3500	35.7945	33.7195	674.24
BVS	MAR_118	6800	3500	35.8526	33.7333	692.49
BVS	MAR_113	6800	4500	35.8618	33.7237	692.49
BVS	MAR_113	4500	3500	35.8618	33.7237	692.49
BVS	MAR_113	3500	2500	35.8618	33.7237	692.49
BVS	MAR_111	3500	2500	35.8761	33.7353	692.49
BVS	MAR_110	3500	2500	35.8419	33.7021	692.49
BVS	MAR_109	3500	2500	35.8335	33.7333	692.49
BVS	MAR_108	3500	2500	35.826	33.7028	674.24
BVS	MAR_107	3500	2500	35.8357	33.6626	634.96
BVS	MAR_107	1800	1600	35.8357	33.6626	634.96
BVS	MAR_107	1200	1000	35.8357	33.6626	634.96
BVS	MAR_106	6800	4500	35.8022	33.6887	616.71
BVS	MAR_106	4500	3500	35.8022	33.6887	616.71
BVS	MAR_106	3500	2500	35.8022	33.6887	616.71
BVS	MAR_106	1800	1600	35.8022	33.6887	616.71
BVS	MAR_106	1600	1400	35.8022	33.6887	616.71
BVS	MAR_106	1400	1200	35.8022	33.6887	616.71
BVS	MAR_106	1200	550	35.8022	33.6887	616.71
BVS	MAR_105	3500	2500	35.884	33.7016	607.11
BVS	MAR_105	2500	2100	35.884	33.7016	607.11
BVS	MAR_105	1800	1600	35.884	33.7016	607.11
BVS	MAR_105	1600	1400	35.884	33.7016	607.11
BVS	MAR_105	1400	1200	35.884	33.7016	607.11
BVS	MAR_105	1200	700	35.884	33.7016	607.11
BVS	MAR_104	6800	4500	35.8128	33.7301	674.24
BVS	MAR_104	4500	3500	35.8128	33.7301	674.24
BVS	MAR_104	3500	2000	35.8128	33.7301	674.24
BVS	MAR_102	1800	1600	35.7945	33.7307	674.24
BVS	MAR_1	1800	1600	35.5939	33.3321	624.33
BVS	MAR_1	1600	1200	35.5939	33.3321	624.33
BVS	MAR_1	1200	550	35.5939	33.3321	624.33
JAA	JAA_9	3000	2000	40.0022	36.6786	264.92
JAA	JAA_66	3000	2550	40.3894	36.1912	228.56
JAA	JAA_65	3000	2550	40.6295	36.241	245.16
JAA	JAA_61	1200	550	40.4349	36.4482	254.62
JAA	JAA_6	4400	3600	39.8474	36.6195	258.48
JAA	JAA_6	3000	2550	39.8474	36.6195	258.48
JAA	JAA_6	2550	2350	39.8474	36.6195	258.48
JAA	JAA_6	2350	2000	39.8474	36.6195	258.48
JAA	JAA_6	1200	550	39.8474	36.6195	258.48
JAA	JAA_57	1200	550	40.2445	36.2451	245.96
JAA	JAA_55	1200	550	40.2857	36.1696	231.01
JAA	JAA_54	1200	550	40.6875	36.2485	247.05
JAA	JAA_53	1200	550	40.0665	36.6775	264.14
JAA	JAA_52	1200	550	39.9006	36.6553	266.93
JAA	JAA_51	3000	2350	40.0604	36.1915	227.82
JAA	JAA_51	1200	550	40.0604	36.1915	227.82
JAA	JAA_50	3000	2550	40.1159	36.198	226.82
JAA	JAA_49	3000	2550	40.2282	36.2615	245.38
JAA	JAA_48	3000	2550	40.285	36.2341	226.73
JAA	JAA_48	1200	550	40.285	36.2341	226.73
JAA	JAA_46	3000	2350	40.3841	36.1144	214.2
JAA	JAA_46	1200	550	40.3841	36.1144	214.2
JAA	JAA_45	3000	2350	40.42	36.0953	214.2
JAA	JAA_44	3000	2350	40.4587	36.1906	223.75
JAA	JAA_44	1200	550	40.4587	36.1906	223.75
JAA	JAA_43	3000	2350	40.5299	36.2068	226.45
JAA	JAA_42	3000	2350	40.5044	36.2894	242.96
JAA	JAA_42	1200	550	40.5044	36.2894	242.96
JAA	JAA_41	3000	2350	40.5914	36.3174	242.94
JAA	JAA_40	3000	2550	40.6238	36.3601	264.92
JAA	JAA_40	2550	2350	40.6238	36.3601	264.92
JAA	JAA_40	2350	2000	40.6238	36.3601	264.92
JAA	JAA_40	1200	550	40.6238	36.3601	264.92
JAA	JAA_39	3000	2550	40.6653	36.4188	253.3
JAA	JAA_39	2550	2350	40.6653	36.4188	253.3
JAA	JAA_39	2350	2000	40.6653	36.4188	253.3
JAA	JAA_39	1200	550	40.6653	36.4188	253.3
JAA	JAA_38	3000	2550	40.3991	36.4878	255.59
JAA	JAA_37	3000	2350	40.3796	36.4784	253.61
JAA	JAA_36	3000	2000	40.3546	36.4805	253.61
JAA	JAA_35	3000	2350	40.3239	36.4889	252.32
JAA	JAA_34	3000	2550	40.2919	36.4853	252.32
JAA	JAA_34	1200	550	40.2919	36.4853	252.32
JAA	JAA_33	3000	2550	40.2854	36.4892	248.72
JAA	JAA_31	3000	2000	40.2583	36.4842	251.68
JAA	JAA_30	3000	2350	40.1823	36.4771	252.23
JAA	JAA_30	1200	550	40.1823	36.4771	252.23
JAA	JAA_29	3000	2000	40.1477	36.4726	252.09
JAA	JAA_29	1200	550	40.1477	36.4726	252.09
JAA	JAA_28	3000	2350	39.9807	36.493	252.46
JAA	JAA_27	3000	2550	40.3615	36.5512	256.9
JAA	JAA_27	2550	2350	40.3615	36.5512	256.9
JAA	JAA_27	2350	2000	40.3615	36.5512	256.9
JAA	JAA_26	3000	2350	40.3271	36.5691	257.89
JAA	JAA_25	3000	2550	40.2022	36.6141	252.72
JAA	JAA_25	2550	2350	40.2022	36.6141	252.72
JAA	JAA_25	2350	2000	40.2022	36.6141	252.72
JAA	JAA_24	3000	2550	40.1477	36.6168	253.45
JAA	JAA_23	3000	2350	40.0271	36.6294	252.86
JAA	JAA_23	1200	550	40.0271	36.6294	252.86
JAA	JAA_22	3000	2550	39.919	36.6573	266.93
JAA	JAA_21	3000	2550	39.8789	36.6352	258.48
JAA	JAA_21	2550	2350	39.8789	36.6352	258.48
JAA	JAA_21	2350	2000	39.8789	36.6352	258.48
JAA	JAA_20	3000	2000	39.8787	36.6148	258.48
JAA	JAA_20	1200	550	39.8787	36.6148	258.48
JAA	JAA_2	1200	550	40.4324	36.484	254.62
JAA	JAA_19	4400	3600	40.3673	36.4762	253.61
JAA	JAA_18	4400	3600	40.3175	36.2862	246.53
JAA	JAA_17	3000	2350	40.5535	36.4911	257.28
JAA	JAA_16	1200	550	40.4551	36.5033	251.27
JAA	JAA_14	3000	2350	40.3508	36.4845	253.61
JAA	JAA_13	1200	550	38.8691	36.6446	320.72
KHS	KHS_8	3100	2600	38.492	37.4908	603.83
KHS	KHS_8	2600	2200	38.492	37.4908	603.83
KHS	KHS_8	2200	1900	38.492	37.4908	603.83
KHS	KHS_8	1900	1600	38.492	37.4908	603.83
KHS	KHS_7	3100	1900	38.4781	37.4871	627.36
KHS	KHS_7	1900	1600	38.4781	37.4871	627.36
KHS	KHS_7	1200	330	38.4781	37.4871	627.36
KHS	KHS_5	1200	330	38.403	37.4758	626.86
KHS	KHS_47	1200	330	38.5043	37.438	595.04
KHS	KHS_45	6800	3000	38.513	37.3527	576.48
KHS	KHS_44	2200	1900	38.5308	37.3591	575.4	Titrish Hoyuk
KHS	KHS_44	4400	3100	38.5308	37.3591	575.4
KHS	KHS_44	3100	2600	38.5308	37.3591	575.4
KHS	KHS_44	2600	2200	38.5308	37.3591	575.4
KHS	KHS_44	1900	1600	38.5308	37.3591	575.4
KHS	KHS_43	3100	2600	38.6754	37.4769	572.4	Titrish Hoyuk
KHS	KHS_43	2600	2400	38.6754	37.4769	572.4	Titrish Hoyuk
KHS	KHS_43	2400	2200	38.6754	37.4769	572.4	Titrish Hoyuk
KHS	KHS_43	2200	1900	38.6754	37.4769	572.4	Titrish Hoyuk
KHS	KHS_43	1900	1600	38.6754	37.4769	572.4	Titrish Hoyuk
KHS	KHS_41	2200	1900	38.4902	37.455	592.96
KHS	KHS_40	1200	330	38.4904	37.4535	592.96
KHS	KHS_39	4400	3600	38.493	37.4519	592.96
KHS	KHS_39	3600	3100	38.493	37.4519	592.96
KHS	KHS_39	3100	2600	38.493	37.4519	592.96
KHS	KHS_37	2200	1900	38.4627	37.4543	627.36
KHS	KHS_31	1200	330	38.5016	37.4925	603.83
KHS	KHS_29	5400	3100	38.6251	37.3945	556.73
KHS	KHS_29	2600	2200	38.6251	37.3945	556.73
KHS	KHS_29	1200	330	38.6251	37.3945	556.73
KHS	KHS_24	3100	2600	38.467	37.4748	627.36
KHS	KHS_21	4400	3100	38.4052	37.4871	626.86
KHS	KHS_21	3100	2600	38.4052	37.4871	626.86
KHS	KHS_21	2600	2200	38.4052	37.4871	626.86
KHS	KHS_21	1200	330	38.4052	37.4871	626.86
KHS	KHS_19	2600	2200	38.399	37.4757	626.86
KHS	KHS_19	2200	1900	38.399	37.4757	626.86
KHS	KHS_18	4400	3100	38.3869	37.4404	626.86
KHS	KHS_18	3100	2600	38.3869	37.4404	626.86
KHS	KHS_18	2600	2200	38.3869	37.4404	626.86
KHS	KHS_18	2200	1900	38.3869	37.4404	626.86
KHS	KHS_18	1200	330	38.3869	37.4404	626.86
KHS	KHS_17	4400	3100	38.441	37.4092	629.45
KHS	KHS_17	2600	2200	38.441	37.4092	629.45
KHS	KHS_17	2200	1900	38.441	37.4092	629.45
KHS	KHS_16	2200	1900	38.4674	37.4731	627.36
KHS	KHS_15	3600	3000	38.4658	37.4799	627.36
KHS	KHS_13	2200	1900	38.455	37.4696	627.36
KHS	KHS_13	1900	1600	38.455	37.4696	627.36
KHS	KHS_11	5400	3100	38.4339	37.487	627.36
KHS	KHS_1	4400	3600	38.4216	37.4818	626.86
KHS	KHS_1	3600	3000	38.4216	37.4818	626.86
KHS	KHS_1	3000	2600	38.4216	37.4818	626.86
KHS	KHS_1	2600	2200	38.4216	37.4818	626.86
KHS	KHS_1	2200	1900	38.4216	37.4818	626.86
LCP	LCP_78	3900	3600	37.9311	36.7652	425.72
LCP	LCP_78	3600	3100	37.9311	36.7652	425.72
LCP	LCP_78	3100	2600	37.9311	36.7652	425.72
LCP	LCP_78	2300	1900	37.9311	36.7652	425.72
LCP	LCP_78	1200	330	37.9311	36.7652	425.72
LCP	LCP_71	3600	3000	37.8844	36.7745	432.69
LCP	LCP_69	2300	1900	37.8982	36.6461	395.23
LCP	LCP_69	1900	1600	37.8982	36.6461	395.23
LCP	LCP_69	1200	330	37.8982	36.6461	395.23
LCP	LCP_68	2600	2300	37.8541	36.6527	401.53
LCP	LCP_68	2300	1900	37.8541	36.6527	401.53
LCP	LCP_68	1400	1200	37.8541	36.6527	401.53
LCP	LCP_68	1200	330	37.8541	36.6527	401.53
LCP	LCP_66	1900	1600	37.8687	36.7403	435.99
LCP	LCP_66	1600	1200	37.8687	36.7403	435.99
LCP	LCP_66	1200	330	37.8687	36.7403	435.99
LCP	LCP_65	4400	3900	37.856	36.7435	435.99
LCP	LCP_65	3900	3600	37.856	36.7435	435.99
LCP	LCP_65	3100	2600	37.856	36.7435	435.99
LCP	LCP_65	1200	330	37.856	36.7435	435.99
LCP	LCP_61	2600	2300	37.8621	36.7342	429.88
LCP	LCP_60	4400	3900	37.8918	36.7463	432.69
LCP	LCP_60	3900	3600	37.8918	36.7463	432.69
LCP	LCP_60	3600	3100	37.8918	36.7463	432.69
LCP	LCP_60	3100	2600	37.8918	36.7463	432.69
LCP	LCP_60	2600	2300	37.8918	36.7463	432.69
LCP	LCP_60	2300	1900	37.8918	36.7463	432.69
LCP	LCP_60	1600	1200	37.8918	36.7463	432.69
LCP	LCP_60	1200	330	37.8918	36.7463	432.69
LCP	LCP_6	1200	330	38.026	36.797	447.86
LCP	LCP_59	4400	3900	37.9225	36.7386	426.58
LCP	LCP_59	3100	2600	37.9225	36.7386	426.58
LCP	LCP_59	2600	2300	37.9225	36.7386	426.58
LCP	LCP_59	1400	1200	37.9225	36.7386	426.58
LCP	LCP_59	1200	330	37.9225	36.7386	426.58
LCP	LCP_56	2600	2300	38.0089	36.6306	383.73
LCP	LCP_56	1400	1200	38.0089	36.6306	383.73
LCP	LCP_56	1200	330	38.0089	36.6306	383.73
LCP	LCP_55	4400	3900	37.9115	36.7922	460.25
LCP	LCP_55	3900	3600	37.9115	36.7922	460.25
LCP	LCP_55	3600	3000	37.9115	36.7922	460.25
LCP	LCP_55	2600	2300	37.9115	36.7922	460.25
LCP	LCP_55	2300	1900	37.9115	36.7922	460.25
LCP	LCP_55	1900	1600	37.9115	36.7922	460.25
LCP	LCP_55	1200	330	37.9115	36.7922	460.25
LCP	LCP_54	2600	2300	37.9575	36.8022	453.28
LCP	LCP_54	1200	330	37.9575	36.8022	453.28
LCP	LCP_53	3900	3600	37.8311	36.7499	435.99
LCP	LCP_53	3600	3100	37.8311	36.7499	435.99
LCP	LCP_53	3100	2600	37.8311	36.7499	435.99
LCP	LCP_53	2600	2300	37.8311	36.7499	435.99
LCP	LCP_53	2300	1900	37.8311	36.7499	435.99
LCP	LCP_50	4400	3900	37.8219	36.7225	427.83
LCP	LCP_50	3900	3600	37.8219	36.7225	427.83
LCP	LCP_50	3600	3000	37.8219	36.7225	427.83
LCP	LCP_50	2600	2300	37.8219	36.7225	427.83
LCP	LCP_50	2300	1900	37.8219	36.7225	427.83
LCP	LCP_5	3600	3100	37.9811	36.7871	417.54
LCP	LCP_5	3100	2600	37.9811	36.7871	417.54
LCP	LCP_5	2600	2300	37.9811	36.7871	417.54
LCP	LCP_5	2300	1900	37.9811	36.7871	417.54
LCP	LCP_5	1900	1600	37.9811	36.7871	417.54
LCP	LCP_5	1600	1200	37.9811	36.7871	417.54
LCP	LCP_5	1200	800	37.9811	36.7871	417.54
LCP	LCP_47	4400	3900	37.7791	36.7314	433.51
LCP	LCP_47	3600	3100	37.7791	36.7314	433.51
LCP	LCP_47	3100	2600	37.7791	36.7314	433.51
LCP	LCP_47	2600	2300	37.7791	36.7314	433.51
LCP	LCP_47	1900	1600	37.7791	36.7314	433.51
LCP	LCP_46	4400	3900	38.0174	36.8314	447.86
LCP	LCP_46	3900	3600	38.0174	36.8314	447.86
LCP	LCP_46	3600	3100	38.0174	36.8314	447.86
LCP	LCP_46	3100	2600	38.0174	36.8314	447.86
LCP	LCP_46	2600	2300	38.0174	36.8314	447.86
LCP	LCP_46	2300	1900	38.0174	36.8314	447.86
LCP	LCP_46	1900	1600	38.0174	36.8314	447.86
LCP	LCP_46	1600	1200	38.0174	36.8314	447.86
LCP	LCP_46	1200	330	38.0174	36.8314	447.86
LCP	LCP_41	6800	4400	38.0111	36.746	417.54
LCP	LCP_41	4400	3900	38.0111	36.746	417.54
LCP	LCP_41	2300	1900	38.0111	36.746	417.54
LCP	LCP_41	1200	330	38.0111	36.746	417.54
LCP	LCP_38	4400	3900	37.9967	36.6331	383.73
LCP	LCP_38	3900	3600	37.9967	36.6331	383.73
LCP	LCP_38	1200	330	37.9967	36.6331	383.73
LCP	LCP_37	1200	330	37.9366	36.6425	393.28
LCP	LCP_3	4400	3900	37.9548	36.7768	425.72
LCP	LCP_3	3600	3100	37.9548	36.7768	425.72
LCP	LCP_3	3100	2600	37.9548	36.7768	425.72
LCP	LCP_3	2600	2300	37.9548	36.7768	425.72
LCP	LCP_3	2300	1900	37.9548	36.7768	425.72
LCP	LCP_25	6800	4400	37.9312	36.6359	387.66
LCP	LCP_25	4400	3900	37.9312	36.6359	387.66
LCP	LCP_25	3900	3600	37.9312	36.6359	387.66
LCP	LCP_25	3100	2600	37.9312	36.6359	387.66
LCP	LCP_25	2600	2300	37.9312	36.6359	387.66
LCP	LCP_25	1900	1600	37.9312	36.6359	387.66
LCP	LCP_25	1600	1200	37.9312	36.6359	387.66
LCP	LCP_24	1900	1600	37.95	36.6941	424.63
LCP	LCP_24	1600	1200	37.95	36.6941	424.63
LCP	LCP_24	1200	800	37.95	36.6941	424.63
LCP	LCP_23	1900	1600	38.007	36.7664	417.54
LCP	LCP_23	1200	330	38.007	36.7664	417.54
LCP	LCP_22	3600	3100	38.0212	36.7901	447.86
LCP	LCP_22	3100	2600	38.0212	36.7901	447.86
LCP	LCP_22	2600	2300	38.0212	36.7901	447.86
LCP	LCP_22	2300	1900	38.0212	36.7901	447.86
LCP	LCP_21	4400	3900	38.0133	36.7456	417.54
LCP	LCP_21	3900	3600	38.0133	36.7456	417.54
LCP	LCP_21	3600	3100	38.0133	36.7456	417.54
LCP	LCP_21	3100	2600	38.0133	36.7456	417.54
LCP	LCP_21	2600	2300	38.0133	36.7456	417.54
LCP	LCP_21	2300	1900	38.0133	36.7456	417.54
LCP	LCP_21	1900	1600	38.0133	36.7456	417.54
LCP	LCP_21	1600	1200	38.0133	36.7456	417.54
LCP	LCP_21	1200	330	38.0133	36.7456	417.54
LCP	LCP_2	4400	3900	38.0731	36.666	383.39
LCP	LCP_2	3900	3600	38.0731	36.666	383.39
LCP	LCP_2	3600	3100	38.0731	36.666	383.39
LCP	LCP_2	3100	2600	38.0731	36.666	383.39
LCP	LCP_2	2600	2300	38.0731	36.666	383.39
LCP	LCP_2	2300	1900	38.0731	36.666	383.39
LCP	LCP_11	2600	2300	37.9455	36.7342	424.63
LCP	LCP_10	4400	3900	37.9712	36.7262	424.63
LCP	LCP_10	3900	3600	37.9712	36.7262	424.63
LCP	LCP_10	3100	2600	37.9712	36.7262	424.63
LCP	LCP_10	2600	2300	37.9712	36.7262	424.63
LCP	LCP_10	1900	1600	37.9712	36.7262	424.63
LCP	LCP_10	1600	1200	37.9712	36.7262	424.63
LCP	LCP_1	2600	2300	38.037	36.7157	410.51
LCP	LCP_1	2300	1900	38.037	36.7157	410.51
LCP	LCP_1	1900	1600	38.037	36.7157	410.51
LCP	LCP_1	1600	1200	38.037	36.7157	410.51
LCP	LCP_1	1200	800	38.037	36.7157	410.51
LRS	LLN_97	2000	1500	41.3671	36.906	415.04
LRS	LLN_96	2900	2750	41.3797	36.9146	415.04
LRS	LLN_96	2550	2350	41.3797	36.9146	415.04
LRS	LLN_96	2000	1500	41.3797	36.9146	415.04
LRS	LLN_95	2000	1500	41.3748	36.9214	415.04
LRS	LLN_94	2000	1500	41.3728	36.935	415.04
LRS	LLN_93	2000	1500	41.3572	36.9641	431.73
LRS	LLN_92	3900	3600	41.3736	36.9528	431.73
LRS	LLN_92	2750	2550	41.3736	36.9528	431.73
LRS	LLN_92	2000	1500	41.3736	36.9528	431.73
LRS	LLN_92	1400	1000	41.3736	36.9528	431.73
LRS	LLN_91	2000	1500	41.709	37.0029	500.27
LRS	LLN_90	2900	2750	41.3358	36.9471	431.73
LRS	LLN_90	2750	2550	41.3358	36.9471	431.73
LRS	LLN_90	2550	2350	41.3358	36.9471	431.73
LRS	LLN_90	2350	2200	41.3358	36.9471	431.73
LRS	LLN_90	2200	2100	41.3358	36.9471	431.73
LRS	LLN_90	2000	1600	41.3358	36.9471	431.73
LRS	LLN_90	1600	1400	41.3358	36.9471	431.73
LRS	LLN_90	1400	1000	41.3358	36.9471	431.73
LRS	LLN_9	4400	3900	41.5187	36.9656	461.18
LRS	LLN_9	3100	2550	41.5187	36.9656	461.18
LRS	LLN_9	2550	2000	41.5187	36.9656	461.18
LRS	LLN_9	2000	1500	41.5187	36.9656	461.18
LRS	LLN_89	2000	1500	41.3446	36.9727	431.73
LRS	LLN_88	2000	1500	41.3418	36.997	433.15
LRS	LLN_87	3100	2550	41.6019	36.911	460.35
LRS	LLN_87	2550	2000	41.6019	36.911	460.35
LRS	LLN_87	2000	1500	41.6019	36.911	460.35
LRS	LLN_86	2000	1500	41.3886	37.0395	472.69
LRS	LLN_85	3900	3600	41.3997	36.9929	451.86
LRS	LLN_85	2750	2550	41.3997	36.9929	451.86
LRS	LLN_85	2350	2200	41.3997	36.9929	451.86
LRS	LLN_85	2200	2100	41.3997	36.9929	451.86
LRS	LLN_85	2000	1500	41.3997	36.9929	451.86
LRS	LLN_85	1400	1000	41.3997	36.9929	451.86
LRS	LLN_84	2550	2350	41.4455	36.9837	444.37
LRS	LLN_84	2350	2200	41.4455	36.9837	444.37
LRS	LLN_84	2000	1500	41.4455	36.9837	444.37
LRS	LLN_83	2000	1500	41.4226	36.9871	448.48
LRS	LLN_82	2000	1500	41.4188	36.9883	448.48
LRS	LLN_81	2000	1500	41.4187	36.992	451.86
LRS	LLN_80	2000	1500	41.4194	37.0107	451.86
LRS	LLN_79	3900	3100	41.4074	37.0183	451.86
LRS	LLN_79	2000	1500	41.4074	37.0183	451.86
LRS	LLN_78	2000	1500	41.4702	36.9339	428.33
LRS	LLN_77	3100	2550	41.4694	36.9878	444.37
LRS	LLN_77	2550	2000	41.4694	36.9878	444.37
LRS	LLN_77	2000	1500	41.4694	36.9878	444.37
LRS	LLN_76	3100	2550	41.453	37.0722	467.42
LRS	LLN_76	2550	2000	41.453	37.0722	467.42
LRS	LLN_76	2000	1600	41.453	37.0722	467.42
LRS	LLN_76	1600	1400	41.453	37.0722	467.42
LRS	LLN_76	1400	1000	41.453	37.0722	467.42
LRS	LLN_75	2000	1500	41.4459	37.0439	467.42
LRS	LLN_74	4400	3900	41.436	37.0527	467.42
LRS	LLN_74	3900	3100	41.436	37.0527	467.42
LRS	LLN_74	2900	2750	41.436	37.0527	467.42
LRS	LLN_74	2750	2550	41.436	37.0527	467.42
LRS	LLN_74	2550	2350	41.436	37.0527	467.42
LRS	LLN_74	2350	2200	41.436	37.0527	467.42
LRS	LLN_74	2200	2100	41.436	37.0527	467.42
LRS	LLN_74	2000	1600	41.436	37.0527	467.42
LRS	LLN_74	1600	1400	41.436	37.0527	467.42
LRS	LLN_74	1400	1000	41.436	37.0527	467.42
LRS	LLN_73	2000	1500	41.5155	37.0521	486.05
LRS	LLN_72	2000	1500	41.4509	37.0177	447.75
LRS	LLN_71	3900	3100	41.4461	36.996	447.75
LRS	LLN_71	2000	1500	41.4461	36.996	447.75
LRS	LLN_70	2000	1500	41.4417	36.9964	447.75
LRS	LLN_7	2000	1500	41.4935	36.8912	445.15
LRS	LLN_69	4400	3900	41.5158	36.8549	437.98
LRS	LLN_69	2750	2550	41.5158	36.8549	437.98
LRS	LLN_69	2000	1600	41.5158	36.8549	437.98
LRS	LLN_69	1600	1400	41.5158	36.8549	437.98
LRS	LLN_69	1400	1000	41.5158	36.8549	437.98
LRS	LLN_68	3100	2550	41.5101	36.9087	445.15
LRS	LLN_68	2550	2000	41.5101	36.9087	445.15
LRS	LLN_68	2000	1500	41.5101	36.9087	445.15
LRS	LLN_67	2000	1500	41.4932	36.8906	445.15
LRS	LLN_66	4400	3900	41.493	36.8901	445.15
LRS	LLN_66	3900	3600	41.493	36.8901	445.15
LRS	LLN_66	2750	2550	41.493	36.8901	445.15
LRS	LLN_66	2000	1600	41.493	36.8901	445.15
LRS	LLN_66	1600	1400	41.493	36.8901	445.15
LRS	LLN_65	2000	1500	41.5442	36.9172	443.77
LRS	LLN_64	2000	1500	41.6172	36.9548	475.13
LRS	LLN_63	3900	3100	41.5459	36.9397	458.55
LRS	LLN_63	2550	2350	41.5459	36.9397	458.55
LRS	LLN_63	2350	2200	41.5459	36.9397	458.55
LRS	LLN_63	2000	1500	41.5459	36.9397	458.55
LRS	LLN_62	4400	3900	41.5935	36.95	475.13
LRS	LLN_62	3900	3100	41.5935	36.95	475.13
LRS	LLN_62	2550	2350	41.5935	36.95	475.13
LRS	LLN_62	2000	1500	41.5935	36.95	475.13
LRS	LLN_62	1400	1000	41.5935	36.95	475.13
LRS	LLN_61	4400	3900	41.6502	36.9145	458.12
LRS	LLN_61	3900	3600	41.6502	36.9145	458.12
LRS	LLN_61	3600	3100	41.6502	36.9145	458.12
LRS	LLN_61	2350	2200	41.6502	36.9145	458.12
LRS	LLN_61	2000	1500	41.6502	36.9145	458.12
LRS	LLN_60	4400	3900	41.6247	36.8926	460.35
LRS	LLN_60	2900	2750	41.6247	36.8926	460.35
LRS	LLN_60	2750	2550	41.6247	36.8926	460.35
LRS	LLN_60	2550	2350	41.6247	36.8926	460.35
LRS	LLN_60	2350	2200	41.6247	36.8926	460.35
LRS	LLN_60	2200	2100	41.6247	36.8926	460.35
LRS	LLN_60	2000	1500	41.6247	36.8926	460.35
LRS	LLN_59	4400	3900	41.3844	36.8871	426.34
LRS	LLN_59	3900	3600	41.3844	36.8871	426.34
LRS	LLN_59	3600	3100	41.3844	36.8871	426.34
LRS	LLN_59	2900	2750	41.3844	36.8871	426.34
LRS	LLN_59	2750	2550	41.3844	36.8871	426.34
LRS	LLN_59	2550	2350	41.3844	36.8871	426.34
LRS	LLN_59	2350	2200	41.3844	36.8871	426.34
LRS	LLN_59	2000	1500	41.3844	36.8871	426.34
LRS	LLN_58	2000	1500	41.4082	36.5748	362.55
LRS	LLN_57	2000	1500	41.4922	36.8896	445.15
LRS	LLN_55	2900	2750	41.5641	36.9247	443.77
LRS	LLN_55	2750	2550	41.5641	36.9247	443.77
LRS	LLN_55	2550	2350	41.5641	36.9247	443.77
LRS	LLN_55	2350	2200	41.5641	36.9247	443.77
LRS	LLN_55	2200	2100	41.5641	36.9247	443.77
LRS	LLN_55	2000	1600	41.5641	36.9247	443.77
LRS	LLN_55	1600	1400	41.5641	36.9247	443.77
LRS	LLN_55	1400	1000	41.5641	36.9247	443.77
LRS	LLN_54	3100	2900	41.4249	36.8703	426.34
LRS	LLN_54	2900	2550	41.4249	36.8703	426.34
LRS	LLN_54	2350	2200	41.4249	36.8703	426.34
LRS	LLN_54	2000	1500	41.4249	36.8703	426.34
LRS	LLN_52	2900	2750	41.5447	37.0281	463.75
LRS	LLN_52	2750	2550	41.5447	37.0281	463.75
LRS	LLN_52	2550	2350	41.5447	37.0281	463.75
LRS	LLN_52	2350	2200	41.5447	37.0281	463.75
LRS	LLN_52	2000	1500	41.5447	37.0281	463.75
LRS	LLN_51	3900	3100	41.471	36.9776	444.37
LRS	LLN_51	2900	2750	41.471	36.9776	444.37
LRS	LLN_51	2750	2550	41.471	36.9776	444.37
LRS	LLN_51	2550	2350	41.471	36.9776	444.37
LRS	LLN_51	2000	1500	41.471	36.9776	444.37
LRS	LLN_50	2000	1500	41.4913	36.8892	445.15
LRS	LLN_49	3900	3100	41.4733	36.8279	408.96
LRS	LLN_49	2900	2550	41.4733	36.8279	408.96
LRS	LLN_49	2350	2200	41.4733	36.8279	408.96
LRS	LLN_49	2000	1600	41.4733	36.8279	408.96
LRS	LLN_49	1600	1400	41.4733	36.8279	408.96
LRS	LLN_49	1400	1000	41.4733	36.8279	408.96
LRS	LLN_48	2000	1500	41.4899	36.8895	445.15
LRS	LLN_47	2900	2750	41.4875	36.9004	445.15
LRS	LLN_47	2750	2550	41.4875	36.9004	445.15
LRS	LLN_47	2550	2350	41.4875	36.9004	445.15
LRS	LLN_47	2000	1500	41.4875	36.9004	445.15
LRS	LLN_46	2000	1500	41.4894	36.8898	445.15
LRS	LLN_44	3900	3100	41.4854	36.9234	445.15
LRS	LLN_44	2550	2350	41.4854	36.9234	445.15
LRS	LLN_44	2000	1500	41.4854	36.9234	445.15
LRS	LLN_43	2000	1500	41.489	36.8902	445.15
LRS	LLN_42	2000	1500	41.4891	36.8907	445.15
LRS	LLN_40	2000	1500	41.4888	36.8912	445.15
LRS	LLN_39	2000	1500	41.4891	36.8917	445.15
LRS	LLN_38	3100	2550	41.4894	36.8921	445.15
LRS	LLN_38	2550	2000	41.4894	36.8921	445.15
LRS	LLN_38	2000	1500	41.4894	36.8921	445.15
LRS	LLN_37	3900	3100	41.5139	36.976	461.18
LRS	LLN_37	2000	1500	41.5139	36.976	461.18
LRS	LLN_36	3100	2550	41.49	36.8923	445.15
LRS	LLN_36	2550	2000	41.49	36.8923	445.15
LRS	LLN_36	2000	1500	41.49	36.8923	445.15
LRS	LLN_35	3900	3100	41.6227	37.0272	482.67
LRS	LLN_35	2900	2750	41.6227	37.0272	482.67
LRS	LLN_35	2750	2550	41.6227	37.0272	482.67
LRS	LLN_35	2550	2350	41.6227	37.0272	482.67
LRS	LLN_35	2350	2200	41.6227	37.0272	482.67
LRS	LLN_35	2000	1500	41.6227	37.0272	482.67
LRS	LLN_340	2550	2350	41.2387	37.0096	418.14
LRS	LLN_340	2350	2200	41.2387	37.0096	418.14
LRS	LLN_34	2900	2750	41.649	37.0004	482.22
LRS	LLN_34	2750	2550	41.649	37.0004	482.22
LRS	LLN_34	2550	2350	41.649	37.0004	482.22
LRS	LLN_34	2350	2200	41.649	37.0004	482.22
LRS	LLN_34	2200	2100	41.649	37.0004	482.22
LRS	LLN_34	2000	1500	41.649	37.0004	482.22
LRS	LLN_335	2350	2200	41.4215	36.6599	382.02
LRS	LLN_335	2000	1500	41.4215	36.6599	382.02
LRS	LLN_332	2000	1500	41.491	36.8927	445.15
LRS	LLN_330	2000	1500	41.338	37.0635	453.98
LRS	LLN_33	2550	2000	41.4916	36.8924	445.15
LRS	LLN_33	2000	1500	41.4916	36.8924	445.15
LRS	LLN_323	2000	1500	41.6428	37.1054	507.35
LRS	LLN_322	3900	3100	41.6273	37.0822	502.72
LRS	LLN_322	2750	2550	41.6273	37.0822	502.72
LRS	LLN_322	2000	1500	41.6273	37.0822	502.72
LRS	LLN_315	2000	1500	41.6561	36.9583	474.68
LRS	LLN_313	1400	1000	41.4922	36.892	445.15
LRS	LLN_311	1600	1400	41.4928	36.8913	445.15
LRS	LLN_308	2350	2200	41.4595	36.7682	401.95
LRS	LLN_308	2000	1600	41.4595	36.7682	401.95
LRS	LLN_308	1600	1400	41.4595	36.7682	401.95
LRS	LLN_308	1400	1000	41.4595	36.7682	401.95
LRS	LLN_307	2350	2200	41.4284	36.7794	403.96
LRS	LLN_307	2000	1500	41.4284	36.7794	403.96
LRS	LLN_307	1400	1000	41.4284	36.7794	403.96
LRS	LLN_302	2350	2200	41.5009	36.767	415.52
LRS	LLN_302	2200	2100	41.5009	36.767	415.52
LRS	LLN_302	2000	1500	41.5009	36.767	415.52
LRS	LLN_301	3900	3100	41.4141	36.7702	403.96
LRS	LLN_301	2000	1500	41.4141	36.7702	403.96
LRS	LLN_301	1400	1000	41.4141	36.7702	403.96
LRS	LLN_3	3900	3100	41.4887	37.0126	466.38
LRS	LLN_3	2000	1500	41.4887	37.0126	466.38
LRS	LLN_296	2000	1500	41.38	36.7802	390.1
LRS	LLN_293	2000	1600	41.4032	36.7921	410.97
LRS	LLN_293	1600	1400	41.4032	36.7921	410.97
LRS	LLN_292	2350	2200	41.4605	36.8316	408.96
LRS	LLN_292	2000	1600	41.4605	36.8316	408.96
LRS	LLN_292	1600	1400	41.4605	36.8316	408.96
LRS	LLN_292	1400	1000	41.4605	36.8316	408.96
LRS	LLN_285	2000	1600	41.6058	36.7836	425.34
LRS	LLN_285	1600	1400	41.6058	36.7836	425.34
LRS	LLN_285	1400	1000	41.6058	36.7836	425.34
LRS	LLN_283	2000	1600	41.5826	36.782	425.34
LRS	LLN_283	1600	1400	41.5826	36.782	425.34
LRS	LLN_283	1400	1000	41.5826	36.782	425.34
LRS	LLN_282	3900	3100	41.6238	36.7985	435.48
LRS	LLN_282	2000	1600	41.6238	36.7985	435.48
LRS	LLN_282	1600	1400	41.6238	36.7985	435.48
LRS	LLN_280	2000	1500	41.6518	36.817	433.67
LRS	LLN_28	2000	1500	41.4925	36.8907	445.15
LRS	LLN_279	2350	2200	41.5307	36.8152	424.06
LRS	LLN_279	2000	1600	41.5307	36.8152	424.06
LRS	LLN_279	1600	1400	41.5307	36.8152	424.06
LRS	LLN_279	1400	1000	41.5307	36.8152	424.06
LRS	LLN_277	2000	1500	41.5504	36.8023	420.74
LRS	LLN_276	3900	3100	41.5878	36.8056	435.48
LRS	LLN_276	2000	1500	41.5878	36.8056	435.48
LRS	LLN_273	3900	3100	41.5661	36.7872	412.2
LRS	LLN_273	2550	2350	41.5661	36.7872	412.2
LRS	LLN_273	2350	2200	41.5661	36.7872	412.2
LRS	LLN_273	2000	1500	41.5661	36.7872	412.2
LRS	LLN_272	2350	2200	41.6171	36.8231	435.48
LRS	LLN_272	2000	1600	41.6171	36.8231	435.48
LRS	LLN_272	1600	1400	41.6171	36.8231	435.48
LRS	LLN_271	2000	1500	41.6045	36.826	435.48
LRS	LLN_270	2350	2200	41.5961	36.8353	435.48
LRS	LLN_270	2000	1500	41.5961	36.8353	435.48
LRS	LLN_27	2550	2000	41.629	36.8332	435.48
LRS	LLN_27	2000	1500	41.629	36.8332	435.48
LRS	LLN_267	2000	1500	41.6855	36.9545	490.62
LRS	LLN_264	3900	3100	41.6658	36.8536	449.12
LRS	LLN_264	2900	2750	41.6658	36.8536	449.12
LRS	LLN_264	2750	2550	41.6658	36.8536	449.12
LRS	LLN_264	2550	2350	41.6658	36.8536	449.12
LRS	LLN_264	2350	2200	41.6658	36.8536	449.12
LRS	LLN_264	2200	2100	41.6658	36.8536	449.12
LRS	LLN_264	2000	1500	41.6658	36.8536	449.12
LRS	LLN_261	2000	1500	41.6389	36.8633	449.12
LRS	LLN_257	3900	3100	41.6043	36.8777	451.35
LRS	LLN_257	2750	2550	41.6043	36.8777	451.35
LRS	LLN_257	2550	2350	41.6043	36.8777	451.35
LRS	LLN_257	2350	2200	41.6043	36.8777	451.35
LRS	LLN_257	2000	1500	41.6043	36.8777	451.35
LRS	LLN_256	2000	1500	41.4575	36.6728	380.32
LRS	LLN_256	1400	1000	41.4575	36.6728	380.32
LRS	LLN_255	2000	1600	41.4693	36.6691	380.32
LRS	LLN_255	1600	1400	41.4693	36.6691	380.32
LRS	LLN_254	3900	3600	41.4762	36.6764	380.32
LRS	LLN_254	3600	3100	41.4762	36.6764	380.32
LRS	LLN_251	2350	2200	41.3998	36.7564	403.96
LRS	LLN_251	2000	1500	41.3998	36.7564	403.96
LRS	LLN_250	3900	3100	41.3978	36.7128	390.05
LRS	LLN_25	2550	2350	41.5196	36.983	461.18
LRS	LLN_25	2000	1500	41.5196	36.983	461.18
LRS	LLN_249	2000	1500	41.4922	36.8901	445.15
LRS	LLN_248	2000	1600	41.3881	36.7029	390.05
LRS	LLN_248	1600	1400	41.3881	36.7029	390.05
LRS	LLN_246	3900	3100	41.38	36.7203	376.2
LRS	LLN_245	3900	3100	41.3826	36.7157	390.05
LRS	LLN_245	2350	2200	41.3826	36.7157	390.05
LRS	LLN_245	2000	1500	41.3826	36.7157	390.05
LRS	LLN_245	1400	1000	41.3826	36.7157	390.05
LRS	LLN_241	2550	2350	41.3112	36.6026	359.24
LRS	LLN_241	2350	2200	41.3112	36.6026	359.24
LRS	LLN_241	2000	1600	41.3112	36.6026	359.24
LRS	LLN_241	1600	1400	41.3112	36.6026	359.24
LRS	LLN_241	1400	1000	41.3112	36.6026	359.24
LRS	LLN_240	2000	1500	41.3716	36.6164	358.6
LRS	LLN_24	2000	1500	41.4019	36.7277	390.05
LRS	LLN_238	3900	3600	41.379	36.6174	358.6
LRS	LLN_238	3600	3100	41.379	36.6174	358.6
LRS	LLN_238	2550	2350	41.379	36.6174	358.6
LRS	LLN_238	2350	2200	41.379	36.6174	358.6
LRS	LLN_238	2000	1500	41.379	36.6174	358.6
LRS	LLN_237	2000	1500	41.4025	36.5948	371.14
LRS	LLN_236	2000	1500	41.6254	36.7816	425.34
LRS	LLN_233	2000	1500	41.4258	36.6694	382.02
LRS	LLN_231	2000	1500	41.442	36.6663	380.32
LRS	LLN_231	1400	1000	41.442	36.6663	380.32
LRS	LLN_228	3900	3100	41.4929	36.8918	445.15
LRS	LLN_227	2000	1500	41.6254	36.7636	425.34
LRS	LLN_226	3900	3100	41.6092	36.7009	413.39
LRS	LLN_226	2000	1500	41.6092	36.7009	413.39
LRS	LLN_225	2000	1600	41.6068	36.7194	413.39
LRS	LLN_225	1600	1400	41.6068	36.7194	413.39
LRS	LLN_225	1400	1000	41.6068	36.7194	413.39
LRS	LLN_223	3900	3600	41.5784	36.6891	390.78
LRS	LLN_223	3600	3100	41.5784	36.6891	390.78
LRS	LLN_223	2900	2550	41.5784	36.6891	390.78
LRS	LLN_223	2350	2200	41.5784	36.6891	390.78
LRS	LLN_223	2000	1600	41.5784	36.6891	390.78
LRS	LLN_223	1600	1400	41.5784	36.6891	390.78
LRS	LLN_223	1400	1000	41.5784	36.6891	390.78
LRS	LLN_221	3900	3100	41.5408	36.7173	400.24
LRS	LLN_221	2000	1500	41.5408	36.7173	400.24
LRS	LLN_220	3900	3100	41.5372	36.7225	400.24
LRS	LLN_220	2900	2750	41.5372	36.7225	400.24
LRS	LLN_220	2750	2550	41.5372	36.7225	400.24
LRS	LLN_22	3900	3100	41.5282	37.0232	466.38
LRS	LLN_22	2550	2350	41.5282	37.0232	466.38
LRS	LLN_22	2000	1500	41.5282	37.0232	466.38
LRS	LLN_219	3900	3100	41.4849	36.676	392.46
LRS	LLN_219	2000	1600	41.4849	36.676	392.46
LRS	LLN_219	1600	1400	41.4849	36.676	392.46
LRS	LLN_219	1400	1000	41.4849	36.676	392.46
LRS	LLN_218	2000	1600	41.4916	36.8896	445.15
LRS	LLN_218	1600	1400	41.4916	36.8896	445.15
LRS	LLN_212	4400	3900	41.6147	36.6224	393.39
LRS	LLN_212	3900	3100	41.6147	36.6224	393.39
LRS	LLN_212	2000	1600	41.6147	36.6224	393.39
LRS	LLN_212	1600	1400	41.6147	36.6224	393.39
LRS	LLN_212	1400	1000	41.6147	36.6224	393.39
LRS	LLN_210	2000	1500	41.5531	36.625	381.69
LRS	LLN_209	3900	3100	41.5834	36.6171	393.39
LRS	LLN_208	1600	1400	41.4906	36.8894	445.15
LRS	LLN_206	3900	3100	41.5662	36.6087	381.69
LRS	LLN_206	2350	2200	41.5662	36.6087	381.69
LRS	LLN_204	3900	3100	41.5502	36.6287	381.69
LRS	LLN_203	3900	3100	41.587	37.0445	502.72
LRS	LLN_203	2000	1500	41.587	37.0445	502.72
LRS	LLN_201	3900	3100	41.4163	36.6187	371.14
LRS	LLN_201	2350	2200	41.4163	36.6187	371.14
LRS	LLN_201	2200	2100	41.4163	36.6187	371.14
LRS	LLN_201	2000	1600	41.4163	36.6187	371.14
LRS	LLN_201	1600	1400	41.4163	36.6187	371.14
LRS	LLN_200	3900	3100	41.4178	36.632	371.14
LRS	LLN_20	2900	2750	41.5258	37.0074	466.38
LRS	LLN_20	2750	2550	41.5258	37.0074	466.38
LRS	LLN_20	2550	2350	41.5258	37.0074	466.38
LRS	LLN_20	2000	1500	41.5258	37.0074	466.38
LRS	LLN_2	2550	2350	41.4588	37.0032	447.75
LRS	LLN_2	2350	2200	41.4588	37.0032	447.75
LRS	LLN_2	2200	2100	41.4588	37.0032	447.75
LRS	LLN_2	2000	1500	41.4588	37.0032	447.75
LRS	LLN_198	2750	2550	41.6291	37.0796	502.72
LRS	LLN_198	2550	2350	41.6291	37.0796	502.72
LRS	LLN_198	2350	2200	41.6291	37.0796	502.72
LRS	LLN_198	2000	1500	41.6291	37.0796	502.72
LRS	LLN_197	3900	3100	41.6165	37.0896	508.59
LRS	LLN_197	2000	1500	41.6165	37.0896	508.59
LRS	LLN_196	2900	2550	41.5549	37.064	483.79
LRS	LLN_196	2000	1500	41.5549	37.064	483.79
LRS	LLN_193	2000	1600	41.3228	36.8532	414.68
LRS	LLN_193	1600	1400	41.3228	36.8532	414.68
LRS	LLN_190	2000	1500	41.3794	36.8293	395.74
LRS	LLN_19	2000	1500	41.49	36.8899	445.15
LRS	LLN_189	3900	3100	41.3502	36.8534	411.11
LRS	LLN_189	2900	2750	41.3502	36.8534	411.11
LRS	LLN_189	2750	2550	41.3502	36.8534	411.11
LRS	LLN_189	2550	2350	41.3502	36.8534	411.11
LRS	LLN_189	2350	2200	41.3502	36.8534	411.11
LRS	LLN_189	2000	1500	41.3502	36.8534	411.11
LRS	LLN_187	2900	2550	41.3372	36.7961	395.74
LRS	LLN_187	2550	2350	41.3372	36.7961	395.74
LRS	LLN_187	2350	2200	41.3372	36.7961	395.74
LRS	LLN_187	1400	1000	41.3372	36.7961	395.74
LRS	LLN_186	2900	2750	41.3318	36.8233	395.74
LRS	LLN_186	2750	2550	41.3318	36.8233	395.74
LRS	LLN_186	2550	2350	41.3318	36.8233	395.74
LRS	LLN_186	2350	2200	41.3318	36.8233	395.74
LRS	LLN_186	2200	2100	41.3318	36.8233	395.74
LRS	LLN_186	2000	1600	41.3318	36.8233	395.74
LRS	LLN_186	1600	1400	41.3318	36.8233	395.74
LRS	LLN_186	1400	1000	41.3318	36.8233	395.74
LRS	LLN_185	2000	1500	41.4895	36.8904	445.15
LRS	LLN_184	3900	3600	41.6383	36.9918	482.22
LRS	LLN_184	3600	3100	41.6383	36.9918	482.22
LRS	LLN_184	2000	1500	41.6383	36.9918	482.22
LRS	LLN_183	2000	1600	41.6256	36.9397	475.13
LRS	LLN_183	1600	1400	41.6256	36.9397	475.13
LRS	LLN_182	2000	1500	41.4894	36.891	445.15
LRS	LLN_181	2000	1500	41.5321	36.9687	458.55
LRS	LLN_180	3900	3600	41.3407	36.8796	411.11
LRS	LLN_180	3600	3100	41.3407	36.8796	411.11
LRS	LLN_180	2900	2750	41.3407	36.8796	411.11
LRS	LLN_180	2750	2550	41.3407	36.8796	411.11
LRS	LLN_180	2550	2350	41.3407	36.8796	411.11
LRS	LLN_180	2350	2200	41.3407	36.8796	411.11
LRS	LLN_180	2200	2100	41.3407	36.8796	411.11
LRS	LLN_180	2000	1500	41.3407	36.8796	411.11
LRS	LLN_18	3900	3100	41.4777	36.8624	422.88
LRS	LLN_18	2750	2550	41.4777	36.8624	422.88
LRS	LLN_18	2550	2350	41.4777	36.8624	422.88
LRS	LLN_18	2350	2200	41.4777	36.8624	422.88
LRS	LLN_18	2000	1500	41.4777	36.8624	422.88
LRS	LLN_179	4400	3900	41.4899	36.8916	445.15
LRS	LLN_179	3900	3600	41.4899	36.8916	445.15
LRS	LLN_179	2900	2750	41.4899	36.8916	445.15
LRS	LLN_179	2750	2550	41.4899	36.8916	445.15
LRS	LLN_179	2550	2350	41.4899	36.8916	445.15
LRS	LLN_179	2350	2200	41.4899	36.8916	445.15
LRS	LLN_179	2000	1500	41.4899	36.8916	445.15
LRS	LLN_171	1600	1400	41.4903	36.8919	445.15
LRS	LLN_17	3900	3100	41.4101	36.9066	431.8
LRS	LLN_17	2900	2750	41.4101	36.9066	431.8
LRS	LLN_17	2750	2550	41.4101	36.9066	431.8
LRS	LLN_17	2550	2350	41.4101	36.9066	431.8
LRS	LLN_17	2000	1500	41.4101	36.9066	431.8
LRS	LLN_169	2900	2750	41.4704	36.8577	422.88
LRS	LLN_169	2750	2550	41.4704	36.8577	422.88
LRS	LLN_169	2550	2350	41.4704	36.8577	422.88
LRS	LLN_169	2350	2200	41.4704	36.8577	422.88
LRS	LLN_169	2000	1500	41.4704	36.8577	422.88
LRS	LLN_166	4400	3900	41.4174	36.816	410.97
LRS	LLN_166	3900	3100	41.4174	36.816	410.97
LRS	LLN_166	2900	2750	41.4174	36.816	410.97
LRS	LLN_166	2750	2550	41.4174	36.816	410.97
LRS	LLN_166	2350	2200	41.4174	36.816	410.97
LRS	LLN_165	2900	2750	41.4027	36.8176	410.97
LRS	LLN_165	2750	2550	41.4027	36.8176	410.97
LRS	LLN_165	2550	2350	41.4027	36.8176	410.97
LRS	LLN_165	2350	2200	41.4027	36.8176	410.97
LRS	LLN_165	2000	1500	41.4027	36.8176	410.97
LRS	LLN_162	1600	1400	41.491	36.8919	445.15
LRS	LLN_161	2750	2550	41.4225	36.8229	410.97
LRS	LLN_161	2000	1600	41.4225	36.8229	410.97
LRS	LLN_161	1600	1400	41.4225	36.8229	410.97
LRS	LLN_16	3900	3100	41.494	37.0345	466.38
LRS	LLN_16	2900	2750	41.494	37.0345	466.38
LRS	LLN_16	2750	2550	41.494	37.0345	466.38
LRS	LLN_16	2550	2350	41.494	37.0345	466.38
LRS	LLN_16	2000	1500	41.494	37.0345	466.38
LRS	LLN_158	2000	1500	41.3832	36.9463	448.48
LRS	LLN_157	2900	2750	41.4916	36.8915	445.15
LRS	LLN_157	2000	1500	41.4916	36.8915	445.15
LRS	LLN_156	2000	1500	41.6308	36.9802	475.13
LRS	LLN_155	2900	2550	41.6448	36.9903	482.22
LRS	LLN_155	2000	1500	41.6448	36.9903	482.22
LRS	LLN_155	1400	1000	41.6448	36.9903	482.22
LRS	LLN_15	2900	2750	41.4365	36.9259	428.33
LRS	LLN_15	2750	2550	41.4365	36.9259	428.33
LRS	LLN_15	2550	2350	41.4365	36.9259	428.33
LRS	LLN_15	2350	2200	41.4365	36.9259	428.33
LRS	LLN_15	2000	1500	41.4365	36.9259	428.33
LRS	LLN_149	2000	1500	41.5806	36.9911	463.75
LRS	LLN_148	4400	3900	41.5668	36.977	458.55
LRS	LLN_148	3900	3100	41.5668	36.977	458.55
LRS	LLN_148	2000	1500	41.5668	36.977	458.55
LRS	LLN_148	1400	1000	41.5668	36.977	458.55
LRS	LLN_147	3900	3100	41.5496	36.9699	458.55
LRS	LLN_147	2000	1500	41.5496	36.9699	458.55
LRS	LLN_145	2750	2550	41.4915	36.8902	445.15
LRS	LLN_145	2550	2350	41.4915	36.8902	445.15
LRS	LLN_145	2000	1500	41.4915	36.8902	445.15
LRS	LLN_145	1400	1000	41.4915	36.8902	445.15
LRS	LLN_144	3900	3300	41.3435	36.9817	431.73
LRS	LLN_144	2000	1500	41.3435	36.9817	431.73
LRS	LLN_143	2000	1500	41.3144	36.9444	435.43
LRS	LLN_142	2000	1500	41.3083	36.9196	418.61
LRS	LLN_14	3900	3100	41.4395	37.03	447.75
LRS	LLN_14	2900	2750	41.4395	37.03	447.75
LRS	LLN_14	2750	2550	41.4395	37.03	447.75
LRS	LLN_14	2550	2350	41.4395	37.03	447.75
LRS	LLN_14	2350	2200	41.4395	37.03	447.75
LRS	LLN_14	2000	1500	41.4395	37.03	447.75
LRS	LLN_14	1400	1000	41.4395	37.03	447.75
LRS	LLN_138	2000	1500	41.4908	36.8899	445.15
LRS	LLN_137	2900	2750	41.5141	36.9884	461.18
LRS	LLN_137	2750	2550	41.5141	36.9884	461.18
LRS	LLN_137	2000	1500	41.5141	36.9884	461.18
LRS	LLN_136	2900	2750	41.3714	37.0394	453.98
LRS	LLN_136	2750	2550	41.3714	37.0394	453.98
LRS	LLN_134	2000	1500	41.376	36.8999	415.04
LRS	LLN_133	2900	2750	41.3633	36.8744	411.11
LRS	LLN_133	2750	2550	41.3633	36.8744	411.11
LRS	LLN_133	2550	2350	41.3633	36.8744	411.11
LRS	LLN_133	2350	2200	41.3633	36.8744	411.11
LRS	LLN_133	2200	2100	41.3633	36.8744	411.11
LRS	LLN_132	2000	1500	41.3493	36.9066	415.04
LRS	LLN_130	2000	1500	41.5975	36.6321	393.39
LRS	LLN_13	2900	2750	41.4405	36.9882	444.37
LRS	LLN_13	2750	2550	41.4405	36.9882	444.37
LRS	LLN_13	2550	2350	41.4405	36.9882	444.37
LRS	LLN_13	2350	2200	41.4405	36.9882	444.37
LRS	LLN_13	2200	2100	41.4405	36.9882	444.37
LRS	LLN_13	2000	1500	41.4405	36.9882	444.37
LRS	LLN_125	2350	2200	41.7466	36.6856	409.45
LRS	LLN_125	2200	2100	41.7466	36.6856	409.45
LRS	LLN_125	2000	1500	41.7466	36.6856	409.45
LRS	LLN_124	3900	3600	41.4899	36.8908	445.15
LRS	LLN_123	4400	3900	41.4352	36.7257	388.34
LRS	LLN_123	3900	3100	41.4352	36.7257	388.34
LRS	LLN_123	2900	2550	41.4352	36.7257	388.34
LRS	LLN_123	2550	2350	41.4352	36.7257	388.34
LRS	LLN_123	2350	2200	41.4352	36.7257	388.34
LRS	LLN_123	2200	2100	41.4352	36.7257	388.34
LRS	LLN_123	2000	1500	41.4352	36.7257	388.34
LRS	LLN_123	1400	1000	41.4352	36.7257	388.34
LRS	LLN_120	3900	3300	41.2828	36.9931	436.85
LRS	LLN_120	2900	2750	41.2828	36.9931	436.85
LRS	LLN_120	2750	2550	41.2828	36.9931	436.85
LRS	LLN_120	2550	2350	41.2828	36.9931	436.85
LRS	LLN_120	2000	1500	41.2828	36.9931	436.85
LRS	LLN_12	2900	2750	41.6391	36.9491	474.68
LRS	LLN_12	2750	2550	41.6391	36.9491	474.68
LRS	LLN_12	2550	2350	41.6391	36.9491	474.68
LRS	LLN_12	2350	2200	41.6391	36.9491	474.68
LRS	LLN_12	2000	1500	41.6391	36.9491	474.68
LRS	LLN_118	4400	3900	41.3871	36.9492	448.48
LRS	LLN_118	3900	3300	41.3871	36.9492	448.48
LRS	LLN_118	2000	1500	41.3871	36.9492	448.48
LRS	LLN_115	2000	1500	41.446	36.9684	444.37
LRS	LLN_114	2000	1500	41.4902	36.8903	445.15
LRS	LLN_112	2900	2750	41.5127	36.8883	437.98
LRS	LLN_112	2750	2550	41.5127	36.8883	437.98
LRS	LLN_112	2550	2350	41.5127	36.8883	437.98
LRS	LLN_112	2000	1500	41.5127	36.8883	437.98
LRS	LLN_112	1400	1000	41.5127	36.8883	437.98
LRS	LLN_11	4400	3900	41.491	36.8903	445.15
LRS	LLN_11	2000	1500	41.491	36.8903	445.15
LRS	LLN_11	1400	1000	41.491	36.8903	445.15
LRS	LLN_108	2350	2200	41.4962	36.8774	437.98
LRS	LLN_108	2000	1500	41.4962	36.8774	437.98
LRS	LLN_107	2000	1500	41.4909	36.8909	445.15
LRS	LLN_106	3900	3300	41.5752	36.8671	436.61
LRS	LLN_106	2900	2750	41.5752	36.8671	436.61
LRS	LLN_106	2750	2550	41.5752	36.8671	436.61
LRS	LLN_106	2550	2350	41.5752	36.8671	436.61
LRS	LLN_106	2350	2200	41.5752	36.8671	436.61
LRS	LLN_106	2000	1500	41.5752	36.8671	436.61
LRS	LLN_104	2000	1500	41.4904	36.8912	445.15
LRS	LLN_104	1400	1000	41.4904	36.8912	445.15
LRS	LLN_102	2000	1500	41.6157	36.9396	475.13
LRS	LLN_101	4400	3900	41.5747	36.9508	458.55
LRS	LLN_101	3900	3100	41.5747	36.9508	458.55
LRS	LLN_101	2900	2550	41.5747	36.9508	458.55
LRS	LLN_100	2000	1500	41.6024	36.9369	460.35
LRS	LLN_10	2550	2350	41.5158	36.9782	461.18
LRS	LLN_10	2350	2200	41.5158	36.9782	461.18
LRS	LLN_10	2000	1500	41.5158	36.9782	461.18
LRS	LLN_1	4400	3900	41.504	36.9578	461.18
LRS	LLN_1	3900	3600	41.504	36.9578	461.18
LRS	LLN_1	3600	3100	41.504	36.9578	461.18
LRS	LLN_1	2900	2750	41.504	36.9578	461.18
LRS	LLN_1	2750	2550	41.504	36.9578	461.18
LRS	LLN_1	2550	2350	41.504	36.9578	461.18
LRS	LLN_1	2350	2200	41.504	36.9578	461.18
LRS	LLN_1	2000	1600	41.504	36.9578	461.18
LRS	LLN_1	1600	1400	41.504	36.9578	461.18
LRS	LLN_1	1400	1000	41.504	36.9578	461.18
NJS	NJS_99	4400	3900	42.174	36.6408	429.7
NJS	NJS_99	3900	3100	42.174	36.6408	429.7
NJS	NJS_99	2000	1500	42.174	36.6408	429.7
NJS	NJS_99	1400	1000	42.174	36.6408	429.7
NJS	NJS_97	3900	3100	42.1717	36.6626	429.7
NJS	NJS_96	4400	3900	42.1835	36.6644	436.14
NJS	NJS_96	3900	3100	42.1835	36.6644	436.14
NJS	NJS_96	2000	1500	42.1835	36.6644	436.14
NJS	NJS_94	4400	3900	42.1726	36.724	447.82
NJS	NJS_94	3900	3100	42.1726	36.724	447.82
NJS	NJS_94	3100	2550	42.1726	36.724	447.82
NJS	NJS_93	3100	2550	42.1672	36.7521	459.48	Tell al-Samir
NJS	NJS_93	2550	2000	42.1672	36.7521	459.48	Tell al-Samir
NJS	NJS_93	2000	1500	42.1672	36.7521	459.48	Tell al-Samir
NJS	NJS_92	3900	3100	42.3957	36.6855	437.24
NJS	NJS_92	3100	2550	42.3957	36.6855	437.24
NJS	NJS_92	2550	2000	42.3957	36.6855	437.24
NJS	NJS_92	2000	1500	42.3957	36.6855	437.24
NJS	NJS_91	4400	3900	42.2031	36.7452	467.02	Tell Talab
NJS	NJS_91	3900	3100	42.2031	36.7452	467.02	Tell Talab
NJS	NJS_91	3100	2550	42.2031	36.7452	467.02	Tell Talab
NJS	NJS_91	2550	2000	42.2031	36.7452	467.02	Tell Talab
NJS	NJS_91	2000	1500	42.2031	36.7452	467.02	Tell Talab
NJS	NJS_90	3100	2550	42.2103	36.767	467.02
NJS	NJS_90	2550	2000	42.2103	36.767	467.02
NJS	NJS_90	2000	1500	42.2103	36.767	467.02
NJS	NJS_9	3100	2550	42.3444	36.7661	464.86
NJS	NJS_9	2000	1500	42.3444	36.7661	464.86
NJS	NJS_9	1400	1000	42.3444	36.7661	464.86
NJS	NJS_89	4400	3900	42.2102	36.7175	455.36
NJS	NJS_89	3900	3100	42.2102	36.7175	455.36
NJS	NJS_87	4400	3600	42.2245	36.7109	455.36
NJS	NJS_87	3100	2550	42.2245	36.7109	455.36
NJS	NJS_86	4400	3900	42.2426	36.7099	450.92
NJS	NJS_86	3900	3100	42.2426	36.7099	450.92
NJS	NJS_86	3100	2550	42.2426	36.7099	450.92
NJS	NJS_85	4400	3100	42.2481	36.7208	450.92
NJS	NJS_84	4400	3900	42.2296	36.7146	455.36
NJS	NJS_84	3900	3100	42.2296	36.7146	455.36
NJS	NJS_83	4400	3900	42.234	36.7392	463.21
NJS	NJS_83	3900	3100	42.234	36.7392	463.21
NJS	NJS_83	2000	1500	42.234	36.7392	463.21
NJS	NJS_82	4400	3100	42.2408	36.7334	450.92
NJS	NJS_80	4400	3900	42.2195	36.7525	467.02
NJS	NJS_80	3900	3100	42.2195	36.7525	467.02
NJS	NJS_80	3100	2550	42.2195	36.7525	467.02
NJS	NJS_79	4400	3600	42.2311	36.7492	463.21
NJS	NJS_76	4400	3100	42.2056	36.7346	455.36
NJS	NJS_76	2550	2000	42.2056	36.7346	455.36
NJS	NJS_75	4400	3900	42.2159	36.7323	455.36
NJS	NJS_75	3900	3100	42.2159	36.7323	455.36
NJS	NJS_74	4400	3900	42.212	36.728	455.36
NJS	NJS_74	3900	3100	42.212	36.728	455.36
NJS	NJS_74	2000	1500	42.212	36.728	455.36
NJS	NJS_73	2000	1500	42.241	36.7901	482.09
NJS	NJS_73	1400	1000	42.241	36.7901	482.09
NJS	NJS_72	4400	3900	42.245	36.7811	463.21
NJS	NJS_72	3900	3100	42.245	36.7811	463.21
NJS	NJS_72	3100	2550	42.245	36.7811	463.21
NJS	NJS_71	2550	2000	42.2287	36.7245	455.36
NJS	NJS_71	2000	1600	42.2287	36.7245	455.36
NJS	NJS_71	1600	1400	42.2287	36.7245	455.36
NJS	NJS_71	1400	1000	42.2287	36.7245	455.36
NJS	NJS_7	3100	2550	42.2926	36.7399	469.87
NJS	NJS_69	4400	3100	42.2863	36.667	437.29
NJS	NJS_69	1400	1000	42.2863	36.667	437.29
NJS	NJS_67	4400	3900	42.2633	36.677	431.7
NJS	NJS_67	3900	3100	42.2633	36.677	431.7
NJS	NJS_66	4400	3900	42.2877	36.6777	437.29
NJS	NJS_66	3900	3100	42.2877	36.6777	437.29
NJS	NJS_64	4400	3100	42.2628	36.69	450.92
NJS	NJS_62	4400	3900	42.2948	36.6861	437.29
NJS	NJS_62	3900	3100	42.2948	36.6861	437.29
NJS	NJS_61	3100	2550	42.3052	36.6985	457.57
NJS	NJS_60	4400	3900	42.3157	36.6939	457.57
NJS	NJS_60	3900	3100	42.3157	36.6939	457.57
NJS	NJS_60	3100	2550	42.3157	36.6939	457.57
NJS	NJS_58	4400	3900	42.3455	36.692	452.58
NJS	NJS_58	3900	3100	42.3455	36.692	452.58
NJS	NJS_58	3100	2550	42.3455	36.692	452.58
NJS	NJS_58	2550	2000	42.3455	36.692	452.58
NJS	NJS_58	2000	1500	42.3455	36.692	452.58
NJS	NJS_57	3100	2550	42.4454	36.7221	458.19
NJS	NJS_57	2550	2000	42.4454	36.7221	458.19
NJS	NJS_57	1400	1000	42.4454	36.7221	458.19
NJS	NJS_55	3100	2550	42.4291	36.7147	459.79
NJS	NJS_54	2550	2000	42.4217	36.7178	459.79
NJS	NJS_52	4400	3900	42.4275	36.7038	459.79
NJS	NJS_52	3900	3100	42.4275	36.7038	459.79
NJS	NJS_52	2550	2000	42.4275	36.7038	459.79
NJS	NJS_51	1400	1000	42.4114	36.7016	459.79
NJS	NJS_50	6800	4400	42.4004	36.7096	459.79
NJS	NJS_50	4400	3900	42.4004	36.7096	459.79
NJS	NJS_50	3900	3100	42.4004	36.7096	459.79
NJS	NJS_50	3100	2550	42.4004	36.7096	459.79
NJS	NJS_5	4400	3600	42.3438	36.7512	464.86
NJS	NJS_5	3100	2550	42.3438	36.7512	464.86
NJS	NJS_49	4400	3900	42.4148	36.7114	459.79
NJS	NJS_49	3900	3100	42.4148	36.7114	459.79
NJS	NJS_49	3100	2550	42.4148	36.7114	459.79
NJS	NJS_48	4400	3100	42.4154	36.72	459.79
NJS	NJS_48	3100	2550	42.4154	36.72	459.79
NJS	NJS_48	2550	2000	42.4154	36.72	459.79
NJS	NJS_48	2000	1500	42.4154	36.72	459.79
NJS	NJS_48	1400	1000	42.4154	36.72	459.79
NJS	NJS_46	4400	3900	42.3627	36.6883	432.3
NJS	NJS_46	3900	3100	42.3627	36.6883	432.3
NJS	NJS_45	4400	3100	42.384	36.6994	459.79
NJS	NJS_45	3100	2550	42.384	36.6994	459.79
NJS	NJS_45	2000	1500	42.384	36.6994	459.79
NJS	NJS_45	1400	1000	42.384	36.6994	459.79
NJS	NJS_44	3100	2550	42.3722	36.6889	432.3
NJS	NJS_43	2550	2000	42.4483	36.7337	458.19	Kharaba Tibn or Tell Abu Hajar
NJS	NJS_43	2000	1500	42.4483	36.7337	458.19	Kharaba Tibn or Tell Abu Hajar
NJS	NJS_43	1400	1000	42.4483	36.7337	458.19	Kharaba Tibn or Tell Abu Hajar
NJS	NJS_42	3100	2550	42.3939	36.7248	459.79
NJS	NJS_42	2550	2000	42.3939	36.7248	459.79
NJS	NJS_42	2000	1600	42.3939	36.7248	459.79
NJS	NJS_42	1600	1400	42.3939	36.7248	459.79
NJS	NJS_42	1400	1000	42.3939	36.7248	459.79
NJS	NJS_40	4400	3100	42.4179	36.739	459.79
NJS	NJS_40	3100	2550	42.4179	36.739	459.79
NJS	NJS_40	2550	2000	42.4179	36.739	459.79
NJS	NJS_39	4400	3900	42.4033	36.7347	459.79
NJS	NJS_39	3900	3100	42.4033	36.7347	459.79
NJS	NJS_39	3100	2550	42.4033	36.7347	459.79
NJS	NJS_39	2000	1500	42.4033	36.7347	459.79
NJS	NJS_39	1400	1000	42.4033	36.7347	459.79
NJS	NJS_37	4400	3600	42.3976	36.7481	472.06
NJS	NJS_37	3100	2550	42.3976	36.7481	472.06
NJS	NJS_37	2000	1500	42.3976	36.7481	472.06
NJS	NJS_37	1400	1000	42.3976	36.7481	472.06
NJS	NJS_36	4400	3900	42.3596	36.7058	452.58
NJS	NJS_36	3900	3100	42.3596	36.7058	452.58
NJS	NJS_35	3100	2550	42.3801	36.7093	452.58
NJS	NJS_33	4400	3900	42.2652	36.7602	463.21
NJS	NJS_33	3900	3100	42.2652	36.7602	463.21
NJS	NJS_32	4400	3900	42.2107	36.7893	485.89
NJS	NJS_32	3900	3100	42.2107	36.7893	485.89
NJS	NJS_30	4400	3900	42.24	36.7762	463.21
NJS	NJS_30	3900	3100	42.24	36.7762	463.21
NJS	NJS_30	3100	2550	42.24	36.7762	463.21
NJS	NJS_30	2000	1500	42.24	36.7762	463.21
NJS	NJS_30	1400	1000	42.24	36.7762	463.21
NJS	NJS_29	3100	2550	42.2531	36.7657	463.21
NJS	NJS_29	2550	2000	42.2531	36.7657	463.21
NJS	NJS_29	2000	1500	42.2531	36.7657	463.21
NJS	NJS_29	1400	1000	42.2531	36.7657	463.21
NJS	NJS_28	4400	3100	42.2597	36.7546	463.21
NJS	NJS_28	3100	2550	42.2597	36.7546	463.21
NJS	NJS_26	4400	3900	42.3619	36.7034	452.58
NJS	NJS_26	3900	3100	42.3619	36.7034	452.58
NJS	NJS_26	3100	2550	42.3619	36.7034	452.58
NJS	NJS_23	4400	3100	42.3517	36.7155	452.58
NJS	NJS_23	3100	2550	42.3517	36.7155	452.58
NJS	NJS_23	2000	1500	42.3517	36.7155	452.58
NJS	NJS_22	2000	1500	42.335	36.7221	452.58
NJS	NJS_22	1400	1000	42.335	36.7221	452.58
NJS	NJS_20	2550	2000	42.2745	36.718	450.92
NJS	NJS_20	2000	1500	42.2745	36.718	450.92
NJS	NJS_20	1400	1000	42.2745	36.718	450.92
NJS	NJS_2	3100	2550	42.2802	36.7702	463.21
NJS	NJS_19	4400	3900	42.2544	36.7228	450.92
NJS	NJS_19	3900	3100	42.2544	36.7228	450.92
NJS	NJS_19	3100	2550	42.2544	36.7228	450.92
NJS	NJS_19	2000	1500	42.2544	36.7228	450.92
NJS	NJS_19	1400	1000	42.2544	36.7228	450.92
NJS	NJS_183	4400	3900	42.0481	36.681	429.23
NJS	NJS_183	3900	3100	42.0481	36.681	429.23
NJS	NJS_181	4400	3600	42.0298	36.684	432.08
NJS	NJS_181	3600	3100	42.0298	36.684	432.08
NJS	NJS_180	3900	3100	42.0249	36.6922	447.36
NJS	NJS_18	3900	3100	42.2683	36.7297	450.92
NJS	NJS_18	3100	2550	42.2683	36.7297	450.92
NJS	NJS_18	2000	1500	42.2683	36.7297	450.92
NJS	NJS_179	4400	3900	42.0626	36.6997	444.49
NJS	NJS_179	3900	3100	42.0626	36.6997	444.49
NJS	NJS_177	4400	3900	42.0219	36.7303	447.36
NJS	NJS_177	3900	3100	42.0219	36.7303	447.36
NJS	NJS_177	3100	2550	42.0219	36.7303	447.36
NJS	NJS_177	2550	2000	42.0219	36.7303	447.36
NJS	NJS_175	2550	2000	42.076	36.7534	454.4
NJS	NJS_175	2000	1500	42.076	36.7534	454.4
NJS	NJS_174	4400	3900	42.0484	36.7382	444.49
NJS	NJS_174	3900	3100	42.0484	36.7382	444.49
NJS	NJS_173	4400	3100	42.0571	36.7436	454.4
NJS	NJS_172	4400	3100	42.1104	36.7359	453.16
NJS	NJS_171	4400	3900	42.1079	36.7252	453.16
NJS	NJS_171	3900	3100	42.1079	36.7252	453.16
NJS	NJS_170	4400	3900	42.0879	36.7276	453.16
NJS	NJS_170	3900	3100	42.0879	36.7276	453.16
NJS	NJS_170	3100	2550	42.0879	36.7276	453.16
NJS	NJS_17	3100	2550	42.261	36.743	463.21
NJS	NJS_169	4400	3900	42.088	36.7411	463.07
NJS	NJS_169	3900	3100	42.088	36.7411	463.07
NJS	NJS_169	2000	1500	42.088	36.7411	463.07
NJS	NJS_168	4400	3900	42.0964	36.7729	463.07
NJS	NJS_168	3900	3100	42.0964	36.7729	463.07
NJS	NJS_160	4400	3900	42.1466	36.7753	459.48
NJS	NJS_160	3900	3100	42.1466	36.7753	459.48
NJS	NJS_160	2000	1500	42.1466	36.7753	459.48
NJS	NJS_160	1400	1000	42.1466	36.7753	459.48
NJS	NJS_16	4400	3900	42.3327	36.7093	452.58
NJS	NJS_16	3900	3100	42.3327	36.7093	452.58
NJS	NJS_159	2000	1500	42.0863	36.7728	463.07
NJS	NJS_158	4400	3900	42.0956	36.765	463.07
NJS	NJS_158	3900	3100	42.0956	36.765	463.07
NJS	NJS_157	1400	1000	42.1007	36.7548	463.07
NJS	NJS_155	2550	2000	42.1784	36.8026	477.21
NJS	NJS_155	2000	1500	42.1784	36.8026	477.21
NJS	NJS_155	1400	1000	42.1784	36.8026	477.21
NJS	NJS_154	4400	3900	42.132	36.776	459.48
NJS	NJS_154	3900	3100	42.132	36.776	459.48
NJS	NJS_154	2000	1500	42.132	36.776	459.48
NJS	NJS_153	4400	3600	42.1201	36.7747	463.07
NJS	NJS_153	3600	3100	42.1201	36.7747	463.07
NJS	NJS_152	2550	2000	42.117	36.7656	463.07
NJS	NJS_151	6800	3000	42.1246	36.7539	463.07
NJS	NJS_150	4400	3900	42.1215	36.7455	463.07
NJS	NJS_150	3900	3100	42.1215	36.7455	463.07
NJS	NJS_15	4400	3100	42.3263	36.7153	457.57
NJS	NJS_15	2000	1500	42.3263	36.7153	457.57
NJS	NJS_148	4400	3900	42.1506	36.729	447.82
NJS	NJS_148	3900	3100	42.1506	36.729	447.82
NJS	NJS_146	4400	3900	42.1052	36.6813	435.05
NJS	NJS_146	3900	3100	42.1052	36.6813	435.05
NJS	NJS_145	4400	3900	42.0931	36.7044	453.16
NJS	NJS_145	3900	3100	42.0931	36.7044	453.16
NJS	NJS_145	3100	2550	42.0931	36.7044	453.16
NJS	NJS_143	4400	3900	42.136	36.7084	447.82
NJS	NJS_143	3900	3100	42.136	36.7084	447.82
NJS	NJS_142	4400	3900	42.1204	36.6927	453.16
NJS	NJS_142	3900	3100	42.1204	36.6927	453.16
NJS	NJS_140	4400	3900	42.145	36.6808	429.7
NJS	NJS_140	3900	3100	42.145	36.6808	429.7
NJS	NJS_140	2550	2000	42.145	36.6808	429.7
NJS	NJS_140	2000	1500	42.145	36.6808	429.7
NJS	NJS_140	1400	1000	42.145	36.6808	429.7
NJS	NJS_14	4400	3100	43.3127	36.7144	512.64
NJS	NJS_14	3100	2550	43.3127	36.7144	512.64
NJS	NJS_14	2000	1600	43.3127	36.7144	512.64
NJS	NJS_14	1600	1400	43.3127	36.7144	512.64
NJS	NJS_14	1400	1000	43.3127	36.7144	512.64
NJS	NJS_139	4400	3900	42.1394	36.6638	429.7
NJS	NJS_139	3900	3100	42.1394	36.6638	429.7
NJS	NJS_138	4400	3900	42.14	36.6489	429.7
NJS	NJS_138	3900	3100	42.14	36.6489	429.7
NJS	NJS_138	2000	1500	42.14	36.6489	429.7
NJS	NJS_138	1400	1000	42.14	36.6489	429.7
NJS	NJS_137	4400	3900	42.1397	36.6594	429.7
NJS	NJS_137	3900	3100	42.1397	36.6594	429.7
NJS	NJS_137	3100	2550	42.1397	36.6594	429.7
NJS	NJS_136	4400	3100	42.1837	36.6244	431.47
NJS	NJS_136	2000	1500	42.1837	36.6244	431.47
NJS	NJS_134	4400	3600	42.1913	36.6462	436.14
NJS	NJS_132	4400	3900	42.1923	36.7829	467.02
NJS	NJS_132	3900	3100	42.1923	36.7829	467.02
NJS	NJS_132	2000	1500	42.1923	36.7829	467.02
NJS	NJS_131	4400	3100	42.18	36.7713	459.48
NJS	NJS_131	2550	2000	42.18	36.7713	459.48
NJS	NJS_131	2000	1500	42.18	36.7713	459.48
NJS	NJS_131	1400	1000	42.18	36.7713	459.48
NJS	NJS_130	4400	3900	42.1938	36.7645	467.02
NJS	NJS_130	3900	3100	42.1938	36.7645	467.02
NJS	NJS_13	3100	2550	42.3023	36.7162	457.57
NJS	NJS_13	2000	1500	42.3023	36.7162	457.57
NJS	NJS_127	3100	2550	42.3295	36.6663	437.29	Abu Kula
NJS	NJS_127	2550	2000	42.3295	36.6663	437.29	Abu Kula
NJS	NJS_127	2000	1500	42.3295	36.6663	437.29	Abu Kula
NJS	NJS_126	4400	3900	42.18	36.7473	459.48
NJS	NJS_126	3900	3100	42.18	36.7473	459.48
NJS	NJS_126	2000	1500	42.18	36.7473	459.48
NJS	NJS_126	1400	1000	42.18	36.7473	459.48
NJS	NJS_124	4400	3900	42.229	36.6534	436.14
NJS	NJS_124	3900	3100	42.229	36.6534	436.14
NJS	NJS_123	4400	3100	42.2434	36.6358	427.47
NJS	NJS_123	2000	1500	42.2434	36.6358	427.47
NJS	NJS_122	4400	3900	42.2551	36.6524	431.7
NJS	NJS_122	3900	3100	42.2551	36.6524	431.7
NJS	NJS_121	2000	1500	42.2419	36.6595	431.7
NJS	NJS_121	1400	1000	42.2419	36.6595	431.7
NJS	NJS_12	4400	3900	42.3598	36.7427	464.86
NJS	NJS_12	3900	3100	42.3598	36.7427	464.86
NJS	NJS_12	3100	2550	42.3598	36.7427	464.86
NJS	NJS_12	1400	1000	42.3598	36.7427	464.86
NJS	NJS_119	4400	3900	42.3216	36.6901	457.57
NJS	NJS_119	3900	3100	42.3216	36.6901	457.57
NJS	NJS_118	4400	3900	42.2093	36.6541	436.14
NJS	NJS_118	3900	3100	42.2093	36.6541	436.14
NJS	NJS_115	4400	3900	42.2272	36.661	436.14
NJS	NJS_115	3900	3100	42.2272	36.661	436.14
NJS	NJS_115	2000	1500	42.2272	36.661	436.14
NJS	NJS_115	1400	1000	42.2272	36.661	436.14
NJS	NJS_113	4400	3600	42.2239	36.6925	455.36
NJS	NJS_112	3100	2550	42.2344	36.6783	431.7
NJS	NJS_110	1400	1000	42.2045	36.6724	436.14
NJS	NJS_11	3100	2550	42.3428	36.7327	452.58
NJS	NJS_108	2000	1500	42.1722	36.6725	429.7
NJS	NJS_108	1400	1000	42.1722	36.6725	429.7
NJS	NJS_105	1400	1000	42.1953	36.7173	455.36
NJS	NJS_10	3100	2550	42.3594	36.7606	464.86
NJS	NJS_10	2000	1500	42.3594	36.7606	464.86
NJS	NJS_10	1400	1000	42.3594	36.7606	464.86
NJS	NJS_1	4400	3100	42.3022	36.7471	469.87	Tell al-Hawa
NJS	NJS_1	2550	2000	42.3022	36.7471	469.87	Tell al-Hawa
NJS	NJS_1	2000	1500	42.3022	36.7471	469.87	Tell al-Hawa
NJS	NJS_1	1400	1000	42.3022	36.7471	469.87	Tell al-Hawa
QRS	BON_9	1600	1200	36.8366	34.7745	318.29
QRS	BON_9	1000	700	36.8366	34.7745	318.29
QRS	BON_6	2500	2100	36.9592	34.8034	281.89
QRS	BON_6	1900	1600	36.9592	34.8034	281.89
[truncated: 784 more rows]

## Sheet: Settlement Dataset References
Survey Name	Abbreviation (Fig. 1)	Number of Sites	Size (km2)	Reference(s)
Amuq Valley Regional Project	AVRP	178	535	Casana, J. and Wilkinson, T. J. (2005). Appendix A: Gazetteer of Sites. The Amuq Valley regional projects. Vol. 1, Surveys in the Plain of Antioch and the Orontes Delta, Turkey, 1995 - 2002. in Yener, K. A. (ed). Chicago, Oriental Institute of Chicago: 203-280.
Bekaa Valley Survey	BVS	229	2749	Marfoe, L. et al. (1998). Kamid el-Loz. 14, Settlement history of the Biqa up to the Iron Age. Bonn : Habelt
Jebel Abdul Aziz	JAA	46	8172	Kouchoukos. N., (1998) Landscape and Social Change in Late Prehistoric Mesopotamia, phd thesis, Yale University
Kurban Höyük Survey	KHS	23	135	Wilkinson, T. J. (1990). Town and country in southeastern Anatolia. Vol. 1, Settlement and land use at Kurban Höyük and other sites in the lower Karababa basin. Chicago, Oriental Institute of the University of Chicago.
Land of Carchemish Project Survey	LCP	31	500	Wilkinson, T. J., Peltenburg, E. J., McCarthy, A., Wilkinson, E. B. and Brown, M. (2007). "Archaeology in the Land of Carchemish: landscape surveys in the area of Jerablus Tahtani, 2006." Levant 39: 213-247. Wilkinson, T J, Peltenburg, E J & Wilkinson, E B (2016). Carchemish in context the Land of Carchemish Project, 2006-2010. Oxbow Books.
Leilan Regional Survey	LRS	201	1462	1. Ristvet.L., (2005) Settlement, Economy and Society in the Tell Leilan Region, Syria, 3000-1000 BC, PhD Thesis, King's College University of Cambridge, Faculty of Oriental Studies. 2.http://leilan.yale.edu/works/regional_survey/
North Jazira Survey	NJS	124	475	Wilkinson, T. J. and Tucker, D. (1995). Settlement development in the North Jazira, Iraq : a study of the archaeological landscape. Warminster, England :, Published for the British School of Archaeology in Iraq and the Department of Antiquities & Heritage, Baghdad, by Aris & Phillips.
Qatna Hinterland Survey	QHS	22	305	Morandi Bonacossi.D. Qatna and its Hinterland during the Bronze and Iron Ages. A Preliminary Reconstruction of Urbanism and Settlement in the Mishrifeh Region. [book auth.] D Morandi-Bonacossi. Urban and natural landscapes of an ancient Syrian capital: settlement and environment at Tell Mishrifeh / Qatna and in central western Syria. Udine : Forum
Rouj Basin	RB	11	255	Iwasaki, A. et al. (2003). The Archaeology of the Rouj Basin. Tsukuba: University of Tsukuba
Sites and settlement in the Homs Region	SHR	118	400	Philip, G., Abdulkarim, M., Newson, P., Beck, A., Bridgland, D., Bshesh, M., Shaw, A., Westaway, R. and Wilkinson, K. (2005). "Settlement and Landscape Development in the Homs Region, Syria. Report on Work Undertaken during 2001-2003." Levant 37: 21-42.
Sweyhat Survey	SS	19	60	Wilkinson, T. J., Miller, N. F., Reichel, C. D. and Whitcomb, D. (2004). On the margin of the Euphrates: settlement and land use at Tell es-Sweyhat and in the upper Lake Assad area, Syria. Chicago, Oriental Institute of the University of Chicago.
Tell Beydar Survey	TBS	57	316	Ur, J. and Wilkinson, T. J. (2008). Settlement and Economic Landscapes of Tell Beydar and its Hinterland. Beydar Studies I Subartu XXI. in Lebeau, M. and Suleiman, A. (eds). Turnhout, Brepols: 305-327.
Tell Hamoukar Survey	THS	42	125	Ur, J. (2010). Urbanism and Cultural Landscapes in Northeastern Syria. Chicago, Oriental Institute Publications.
Titrish Höyük Survey	TS	29	400	Wilkinson, T. J. (1990). Town and country in southeastern Anatolia. Vol. 1, Settlement and land use at Kurban Höyük and other sites in the lower Karababa basin. Chicago, Oriental Institute of the University of Chicago.
Upper Lake Tabqa Survey	ULT	14	400	Wilkinson, T. J., Miller, N. F., Reichel, C. D. and Whitcomb, D. (2004). On the margin of the Euphrates: settlement and land use at Tell es-Sweyhat and in the upper Lake Assad area, Syria. Chicago, Oriental Institute of the University of Chicago.
Vanishing Landscapes Remote Survey	VL	13	n/a	See Urban Dataset References
Total		1157	16289

## Sheet: Urban Sites Dataset
Site Name	Durham_Database_ID	Annual Rainfall (mm)	Start Date (BC)	End Date (BC)	Size (Hectares)	Longitude	Latitude	References
Ashara	203	133.706	3000	1200	9.8	40.5678	34.9246	1. Kanjou, Y. and Tsuneki, A. (eds) (2016) A History of Syria in One Hundred Sites. Oxford: Archaeopress.
Tell Aarade	110	304.234	1400	1000	12	40.4021	37.0036	1. Lyonnet, B., 1996. Settlement pattern in the upper Khabur (NE Syria), from the Achaemenids to the Abbasid period: methods and preliminary results from a survey. K. Bartl-SR Hauser (éd.), Continuity and Change in Northern Mesopotamia from the Hellenistic to the Early Islamic Period, Berlin, D. Reimer Vlg, pp.349-360.
Tell Aarade	110	304.234	1600	1400	6.6	40.4021	37.0036	1. Lyonnet, B., 1996. Settlement pattern in the upper Khabur (NE Syria), from the Achaemenids to the Abbasid period: methods and preliminary results from a survey. K. Bartl-SR Hauser (éd.), Continuity and Change in Northern Mesopotamia from the Hellenistic to the Early Islamic Period, Berlin, D. Reimer Vlg, pp.349-360.
Tell Aarade	110	304.234	2000	1600	12	40.4021	37.0036	1. Lyonnet, B., 1996. Settlement pattern in the upper Khabur (NE Syria), from the Achaemenids to the Abbasid period: methods and preliminary results from a survey. K. Bartl-SR Hauser (éd.), Continuity and Change in Northern Mesopotamia from the Hellenistic to the Early Islamic Period, Berlin, D. Reimer Vlg, pp.349-360.
Tell Aarade	110	304.234	2500	2000	6.6	40.4021	37.0036	1. Lyonnet, B., 1996. Settlement pattern in the upper Khabur (NE Syria), from the Achaemenids to the Abbasid period: methods and preliminary results from a survey. K. Bartl-SR Hauser (éd.), Continuity and Change in Northern Mesopotamia from the Hellenistic to the Early Islamic Period, Berlin, D. Reimer Vlg, pp.349-360.
Tell Aarade	110	304.234	3000	2500	7.4	40.4021	37.0036	1. Lyonnet, B., 1996. Settlement pattern in the upper Khabur (NE Syria), from the Achaemenids to the Abbasid period: methods and preliminary results from a survey. K. Bartl-SR Hauser (éd.), Continuity and Change in Northern Mesopotamia from the Hellenistic to the Early Islamic Period, Berlin, D. Reimer Vlg, pp.349-360.
Tell Aarade	110	304.234	4000	3000	2	40.4021	37.0036	1. Lyonnet, B., 1996. Settlement pattern in the upper Khabur (NE Syria), from the Achaemenids to the Abbasid period: methods and preliminary results from a survey. K. Bartl-SR Hauser (éd.), Continuity and Change in Northern Mesopotamia from the Hellenistic to the Early Islamic Period, Berlin, D. Reimer Vlg, pp.349-360.
Tell Cholma Foqani	104	330.429	1750	1200	22	40.7417	36.8814	1. Al Khabour, A. (2015). El conflicto armado en Siria y su repercusi—n sobre elPatrimonio Cultural: Vol. III: Inventario del Patrimonio Cultural afectado en la provinciade Hasakeh (marzo 2011-marzo 2015). Published on UNESCO: The Observatory of Syrian Cultural Heritage. https://en.unesco.org/syrian-observatory/sites/syrian-observatory/files/reports/ANAS_VOL_III.pdf
Tell Cholma Foqani	104	330.429	3500	2200	22	40.7417	36.8814	1. Al Khabour, A. (2015). El conflicto armado en Siria y su repercusi—n sobre elPatrimonio Cultural: Vol. III: Inventario del Patrimonio Cultural afectado en la provinciade Hasakeh (marzo 2011-marzo 2015). Published on UNESCO: The Observatory of Syrian Cultural Heritage. https://en.unesco.org/syrian-observatory/sites/syrian-observatory/files/reports/ANAS_VOL_III.pdf
Tell Marrak	215	296.672	2900	1600	18	38.9003	36.6086	1. Smith, S. (2015) Late Chalcolithic to Early Bronze Age Settlement Patterns in the Greater Western Jazira: Trajectories of Settlement in the Semi-Arid Syrian Steppe. Ph.D. Thesis. Durham University.
Tell Nebi Mend	41	459.75	4000	1000	9	36.52	34.5566	1. Bradbury, J. (2011) Landscapes of Burial? The Homs Basalt, Syria in the 4th-3rd millennia BC. Ph.D. Thesis. Durham University. 2. Kanjou, Y. and Tsuneki, A. (eds) (2016) A History of Syria in One Hundred Sites. Oxford: Archaeopress.
Horum Hoyuk	242	570.304	2600	1950	12	37.8713	37.1085	1. Algaze. G., Breuninger. R., Knudstad. J. (1994) The Tigris-Euphrates Archaeological Reconnaissance Prject: Final Report of the Birecik and Carcemish Dam Survey Areas, Anatolica XX, p1 - 96 2. Marro. C. (2007) Continuity and change in the Birecil valley at the end of the third millennium BC: The archaeological evidence from Horum Hoyuk. Lyon Symposium.
Tell Barri	142	350.418	1400	1000	18.5	41.1265	36.7382	1. Anastasio. S., Lebeau. M., Sauvage. M., (2004) Atlas of Preclassical Upper Mesopotamia: Subartu XIII, Brepolis, Turnhout 2. http://www.microsofttranslator.com/bv.aspx?from=&to=en&a=http%3A%2F%2Fwww.tellbarri.com%2F%3Fpage_id%3D8
Tell Barri	142	350.418	1600	1400	37	41.1265	36.7382	1. Anastasio. S., Lebeau. M., Sauvage. M., (2004) Atlas of Preclassical Upper Mesopotamia: Subartu XIII, Brepolis, Turnhout 2. http://www.microsofttranslator.com/bv.aspx?from=&to=en&a=http%3A%2F%2Fwww.tellbarri.com%2F%3Fpage_id%3D8
Tell Barri	142	350.418	1950	1650	9.25	41.1265	36.7382	1. Anastasio. S., Lebeau. M., Sauvage. M., (2004) Atlas of Preclassical Upper Mesopotamia: Subartu XIII, Brepolis, Turnhout 2. http://www.microsofttranslator.com/bv.aspx?from=&to=en&a=http%3A%2F%2Fwww.tellbarri.com%2F%3Fpage_id%3D8
Tell Barri	142	350.418	2900	1950	7	41.1265	36.7382	1. Anastasio. S., Lebeau. M., Sauvage. M., (2004) Atlas of Preclassical Upper Mesopotamia: Subartu XIII, Brepolis, Turnhout 2. http://www.microsofttranslator.com/bv.aspx?from=&to=en&a=http%3A%2F%2Fwww.tellbarri.com%2F%3Fpage_id%3D8
Tell Barri	142	350.418	4000	2900	1	41.1265	36.7382	1. Anastasio. S., Lebeau. M., Sauvage. M., (2004) Atlas of Preclassical Upper Mesopotamia: Subartu XIII, Brepolis, Turnhout 2. http://www.microsofttranslator.com/bv.aspx?from=&to=en&a=http%3A%2F%2Fwww.tellbarri.com%2F%3Fpage_id%3D8
Tell Hariri / Mari	22	120.691	2950	1750	57.8	40.8886	34.5519	1. Anastasio. S., Lebeau. M., Sauvage. M., (2004) Atlas of Preclassical Upper Mesopotamia: Subartu XIII, Brepolis, Turnhout 2.MARGUERON, J.-C. 2004. Mari : mâetropole de l'Euphrate au IIIe et au dâebut du IIe millâenaire av. J.-C, Paris, Picard/ERC.
Tell Amouda	102	382.255	1350	1000	10	40.9314	37.134	1. Anastasio. S., Lebeau. M., Sauvage. M., (2004) Atlas of Preclassical Upper Mesopotamia: Subartu XIII, Brepolis, Turnhout 2.Tell Hamoukar, Volume 1. Urbanism and Cultural Landscapes in Northeastern Syria: The Tell Hamoukar Survey, 1999-2001. Jason A. Ur. Oriental Institute Publications. http://oi.uchicago.edu/research/pubs/catalog/oip/oip137.html
Tall an-Nasriyah	81	388.151	2100	1600	30	36.6562	35.2337	1. Bartl, K and al-Maqdissi, M. Ancient settlements in the middle Orontes region between ar-Rastan and Qal'at Shayzar: first results of archaeological surface investigations 2003 - 2004. [book auth.] D Morandi-Bonacossi. Urban and natural landscapes of an ancient Syrian capital: settlement and environment at Tell Mishrifeh / Qatna and in central western Syria. Udine : Forum, 2007, pp. 243 - 253. …
Tall an-Nasriyah	81	388.151	2500	2100	10	36.6562	35.2337	1. Bartl, K and al-Maqdissi, M. Ancient settlements in the middle Orontes region between ar-Rastan and Qal'at Shayzar: first results of archaeological surface investigations 2003 - 2004. [book auth.] D Morandi-Bonacossi. Urban and natural landscapes of an ancient Syrian capital: settlement and environment at Tell Mishrifeh / Qatna and in central western Syria. Udine : Forum, 2007, pp. 243 - 253. …
Tall an-Nasriyah	81	388.151	3500	2500	5	36.6562	35.2337	1. Bartl, K and al-Maqdissi, M. Ancient settlements in the middle Orontes region between ar-Rastan and Qal'at Shayzar: first results of archaeological surface investigations 2003 - 2004. [book auth.] D Morandi-Bonacossi. Urban and natural landscapes of an ancient Syrian capital: settlement and environment at Tell Mishrifeh / Qatna and in central western Syria. Udine : Forum, 2007, pp. 243 - 253. …
Tall Ayu / Bsirin	51	349.843	3500	1000	13.1	36.7349	35.025	1. Bartl. K., al-Maqdissi. M. (2014) Archaeological Prospecting on the Middle Orontes River: Survey work between ar-Rastan and Qal'at Sayzar. In New Prospecting in the Orontes Region, First Results of Archaeological Fieldwork. Eds. Bartl. K. al-Maqdissi. M. Rahden/Westf, Orient-Archaologie, pp 61 - 78. 2.Bartl, K, al-Maqdissi, M. (2007). Ancient Settlements in the Middle Orontes Region between ar…
Halawa	6	240.634	2600	1600	15	38.1011	36.111	1. Cooper. L., (2006) Early Urbanism on the Syrian Euphrates, Routledge 2. Anastasio. S., Lebeau. M., Sauvage. M., (2004) Atlas of Preclassical Upper Mesopotamia: Subartu XIII, Brepolis, Turnhout 3. Reichel, C. D. (2004). Appendix B: Site Gazetteer. On the margin of the Euphrates : settlement and land use at Tell es-Sweyhat and in the upper Lake Assad area, Syria. in Wilkinson, T. J. (ed). Chicag…
Halawa	6	240.634	3600	2600	0.7	38.1011	36.111	1. Cooper. L., (2006) Early Urbanism on the Syrian Euphrates, Routledge 2. Anastasio. S., Lebeau. M., Sauvage. M., (2004) Atlas of Preclassical Upper Mesopotamia: Subartu XIII, Brepolis, Turnhout 3. Reichel, C. D. (2004). Appendix B: Site Gazetteer. On the margin of the Euphrates : settlement and land use at Tell es-Sweyhat and in the upper Lake Assad area, Syria. in Wilkinson, T. J. (ed). Chicag…
Selenkahiye	5	243.698	2400	2000	12	38.0526	36.0989	1. Cooper. L., (2006) Early Urbanism on the Syrian Euphrates, Routledge 2. Reichel, C. D. (2004). Appendix B: Site Gazetteer. On the margin of the Euphrates : settlement and land use at Tell es-Sweyhat and in the upper Lake Assad area, Syria. in Wilkinson, T. J. (ed). Chicago, Oriental Institute of the University of Chicago: 223-262.
Selenkahiye	5	243.698	2500	2400	10	38.0526	36.0989	1. Cooper. L., (2006) Early Urbanism on the Syrian Euphrates, Routledge 2. Reichel, C. D. (2004). Appendix B: Site Gazetteer. On the margin of the Euphrates : settlement and land use at Tell es-Sweyhat and in the upper Lake Assad area, Syria. in Wilkinson, T. J. (ed). Chicago, Oriental Institute of the University of Chicago: 223-262.
Sourane (= Soufane or Sourmane?)	72	349.028	3000	1500	5	36.7221	35.287	1. Courtois. J. C. (1973) Prospection archeologique dans la moyenne vallee de l'Oronte (El Ghab et Er Roudj: Syrie du nord-ouest), Syria 50(1/2), pp 53 - 99 2. Fortin, M., Geyer, B. & Dbyat, M., 2005. Observations preliminaires sur les schemes d'establissement dans la vallee du Ghab (Syrie) durant les ages Bronze et du Fer. In Berger, J.F. Temps et espaces de l'homme en societe, analyses et model…
Sqalbiye	73	504.186	2000	1100	14.3	36.3937	35.3682	1. Courtois. J. C. (1973) Prospection archeologique dans la moyenne vallee de l'Oronte (El Ghab et Er Roudj: Syrie du nord-ouest), Syria 50(1/2), pp 53 - 99 2. Fortin, M., Geyer, B. & Dbyat, M., 2005. Observations preliminaires sur les schemes d'establissement dans la vallee du Ghab (Syrie) durant les ages Bronze et du Fer. In Berger, J.F. Temps et espaces de l'homme en societe, analyses et model…
Tell Mozan	21	405.537	1950	1650	16	40.9967	37.0584	1. Deckers, K., & Pustovytov, K. (n.d.). Chapter 6. Geoarchaeology in the Tell Mozan surroundings. 2.PFALZNER, P. 2010. Introduction and Synthesis: Urban Development and Ecology at Tell Mozan. In: DECKERS, K., DOLL, M., PFALZNER, P. & RIEHL, S. (eds.) Development of the environment, subsistence and settlement of the city of Urkes and its region. Wiesbaden: Harrassowitz.
Tell Mozan	21	405.537	2600	1950	125	40.9967	37.0584	1. Deckers, K., & Pustovytov, K. (n.d.). Chapter 6. Geoarchaeology in the Tell Mozan surroundings. 2.PFALZNER, P. 2010. Introduction and Synthesis: Urban Development and Ecology at Tell Mozan. In: DECKERS, K., DOLL, M., PFALZNER, P. & RIEHL, S. (eds.) Development of the environment, subsistence and settlement of the city of Urkes and its region. Wiesbaden: Harrassowitz.
Tell Mozan	21	405.537	2750	2600	16	40.9967	37.0584	1. Deckers, K., & Pustovytov, K. (n.d.). Chapter 6. Geoarchaeology in the Tell Mozan surroundings. 2.PFALZNER, P. 2010. Introduction and Synthesis: Urban Development and Ecology at Tell Mozan. In: DECKERS, K., DOLL, M., PFALZNER, P. & RIEHL, S. (eds.) Development of the environment, subsistence and settlement of the city of Urkes and its region. Wiesbaden: Harrassowitz.
Tell Qarqur	46	574.815	2250	1600	23	36.3306	35.7426	1. Dornemann. R. H., (2012) The Qarqur Challenge: The Bronze Age and Earlier, Near Eastern Archaeology 75(4), 220 - 231 2. Dornemann. R. H., (2012) The Qarqur Challenge: Middle Islamic through Iron Age, Near Eastern Archaeology 75(3), 162 - 176
Tell Aacharne	45	509.079	2000	1650	71	36.3987	35.2832	1. Fortin. M. (2004) Tell 'Acharneh 1998 - 2004: Rapports Preliminaires sur les Campagne de Fouilles et Saison D'Etudes (Preliminary Reports on Excavation Campaigns and Study Season), Subartu XVIII, Brepolis 2. http://www.acharneh.hst.ulaval.ca/english/frameInter.html
Tell Afis	48	366.573	1500	1000	1	36.7987	35.9042	1. Giannessi, D. (1998). Architecture and statigraphy. In S. M. Cecchini, & S. Mazzoni (Eds.), Tell Afis (Siria) Scavi sull'acropoli 1988 - 1992. The 1988 - 1992 excavations on the acropolis (pp. 101 - 122). Pisa: Edizioni Ets. 2. Ascalone. E., D'Amdrea. M., (2013) Assembling the Evidence. Excavated Sites Dating from the Early Bronze Age in and Around the Chora of Ebla. In Ebla and its Landscape:…
Tell Afis	48	366.573	1850	1500	24	36.7987	35.9042	1. Giannessi, D. (1998). Architecture and statigraphy. In S. M. Cecchini, & S. Mazzoni (Eds.), Tell Afis (Siria) Scavi sull'acropoli 1988 - 1992. The 1988 - 1992 excavations on the acropolis (pp. 101 - 122). Pisa: Edizioni Ets. 2. Ascalone. E., D'Amdrea. M., (2013) Assembling the Evidence. Excavated Sites Dating from the Early Bronze Age in and Around the Chora of Ebla. In Ebla and its Landscape:…
Tell Afis	48	366.573	4000	1850	1	36.7987	35.9042	1. Giannessi, D. (1998). Architecture and statigraphy. In S. M. Cecchini, & S. Mazzoni (Eds.), Tell Afis (Siria) Scavi sull'acropoli 1988 - 1992. The 1988 - 1992 excavations on the acropolis (pp. 101 - 122). Pisa: Edizioni Ets. 2. Ascalone. E., D'Amdrea. M., (2013) Assembling the Evidence. Excavated Sites Dating from the Early Bronze Age in and Around the Chora of Ebla. In Ebla and its Landscape:…
Tell Abu Khahraf / al Andalus	109	393.395	1300	1000	10	41.614	36.6234	1. http://leilan.yale.edu/works/regional_survey/ 2.Tell Hamoukar, Volume 1. Urbanism and Cultural Landscapes in Northeastern Syria: The Tell Hamoukar Survey, 1999-2001. Jason A. Ur. Oriental Institute Publications. http://oi.uchicago.edu/research/pubs/catalog/oip/oip137.html. 2. Ristvet.L., (2005) Settlement, Economy and Society in the Tell Leilan Region, Syria, 3000-1000 BC, PhD Thesis, King's C…
Tell Abu Khahraf / al Andalus	109	393.395	1500	1300	40	41.614	36.6234	1. http://leilan.yale.edu/works/regional_survey/ 2.Tell Hamoukar, Volume 1. Urbanism and Cultural Landscapes in Northeastern Syria: The Tell Hamoukar Survey, 1999-2001. Jason A. Ur. Oriental Institute Publications. http://oi.uchicago.edu/research/pubs/catalog/oip/oip137.html. 2. Ristvet.L., (2005) Settlement, Economy and Society in the Tell Leilan Region, Syria, 3000-1000 BC, PhD Thesis, King's C…
Tell Abu Khahraf / al Andalus	109	393.395	2000	1500	10	41.614	36.6234	1. http://leilan.yale.edu/works/regional_survey/ 2.Tell Hamoukar, Volume 1. Urbanism and Cultural Landscapes in Northeastern Syria: The Tell Hamoukar Survey, 1999-2001. Jason A. Ur. Oriental Institute Publications. http://oi.uchicago.edu/research/pubs/catalog/oip/oip137.html. 2. Ristvet.L., (2005) Settlement, Economy and Society in the Tell Leilan Region, Syria, 3000-1000 BC, PhD Thesis, King's C…
Tell Abu Khahraf / al Andalus	109	393.395	4000	3100	5	41.614	36.6234	1. http://leilan.yale.edu/works/regional_survey/ 2.Tell Hamoukar, Volume 1. Urbanism and Cultural Landscapes in Northeastern Syria: The Tell Hamoukar Survey, 1999-2001. Jason A. Ur. Oriental Institute Publications. http://oi.uchicago.edu/research/pubs/catalog/oip/oip137.html. 2. Ristvet.L., (2005) Settlement, Economy and Society in the Tell Leilan Region, Syria, 3000-1000 BC, PhD Thesis, King's C…
Tell Tuqan	80	314.5	1050	1000	10.16	36.9583	35.8276	1. http://www.telltuqan.it/ 2. Baffi. F., Peyronel. L., (2013) Trends in Village Life. Early Bronze Age Phases at Tell Tuqan, In ed Matthiae. P., Marchetti. N., Eblan and its Landscape: Early State Formation in the Ancient Near East, p 195 - 214, Walnut Creek, Left Coast Press Inc
Tell Tuqan	80	314.5	1100	1050	13.82	36.9583	35.8276	1. http://www.telltuqan.it/ 2. Baffi. F., Peyronel. L., (2013) Trends in Village Life. Early Bronze Age Phases at Tell Tuqan, In ed Matthiae. P., Marchetti. N., Eblan and its Landscape: Early State Formation in the Ancient Near East, p 195 - 214, Walnut Creek, Left Coast Press Inc
Tell Tuqan	80	314.5	1150	1100	17.48	36.9583	35.8276	1. http://www.telltuqan.it/ 2. Baffi. F., Peyronel. L., (2013) Trends in Village Life. Early Bronze Age Phases at Tell Tuqan, In ed Matthiae. P., Marchetti. N., Eblan and its Landscape: Early State Formation in the Ancient Near East, p 195 - 214, Walnut Creek, Left Coast Press Inc
Tell Tuqan	80	314.5	2000	1150	24.8	36.9583	35.8276	1. http://www.telltuqan.it/ 2. Baffi. F., Peyronel. L., (2013) Trends in Village Life. Early Bronze Age Phases at Tell Tuqan, In ed Matthiae. P., Marchetti. N., Eblan and its Landscape: Early State Formation in the Ancient Near East, p 195 - 214, Walnut Creek, Left Coast Press Inc
Tell Tuqan	80	314.5	2600	2000	18.3	36.9583	35.8276	1. http://www.telltuqan.it/ 2. Baffi. F., Peyronel. L., (2013) Trends in Village Life. Early Bronze Age Phases at Tell Tuqan, In ed Matthiae. P., Marchetti. N., Eblan and its Landscape: Early State Formation in the Ancient Near East, p 195 - 214, Walnut Creek, Left Coast Press Inc
Tell es-Sweyhat	7	256.009	2250	1900	40	38.254	36.2737	1. Lawrence, D., Bradbury, J., & Dunford, R. (2012). Chronology, Uncertainty and GIS: A Methodology for Characterising and Understanding Landscapes of the Ancient Near East. Journal for Ancient Studies (Special Volume 3), 353–359. 2. Holland. T. (n.d.) Excavations at Tell es-Sweyhat, Syria, Volume 2, Part 1: Test. Archaeology of the Bronze Age, Hellenistic and Roman Remains at an Ancient Town on …
Tell es-Sweyhat	7	256.009	2350	2250	36	38.254	36.2737	1. Lawrence, D., Bradbury, J., & Dunford, R. (2012). Chronology, Uncertainty and GIS: A Methodology for Characterising and Understanding Landscapes of the Ancient Near East. Journal for Ancient Studies (Special Volume 3), 353–359. 2. Holland. T. (n.d.) Excavations at Tell es-Sweyhat, Syria, Volume 2, Part 1: Test. Archaeology of the Bronze Age, Hellenistic and Roman Remains at an Ancient Town on …
Tell es-Sweyhat	7	256.009	2700	2350	15	38.254	36.2737	1. Lawrence, D., Bradbury, J., & Dunford, R. (2012). Chronology, Uncertainty and GIS: A Methodology for Characterising and Understanding Landscapes of the Ancient Near East. Journal for Ancient Studies (Special Volume 3), 353–359. 2. Holland. T. (n.d.) Excavations at Tell es-Sweyhat, Syria, Volume 2, Part 1: Test. Archaeology of the Bronze Age, Hellenistic and Roman Remains at an Ancient Town on …
Tell es-Sweyhat	7	256.009	3100	2700	6	38.254	36.2737	1. Lawrence, D., Bradbury, J., & Dunford, R. (2012). Chronology, Uncertainty and GIS: A Methodology for Characterising and Understanding Landscapes of the Ancient Near East. Journal for Ancient Studies (Special Volume 3), 353–359. 2. Holland. T. (n.d.) Excavations at Tell es-Sweyhat, Syria, Volume 2, Part 1: Test. Archaeology of the Bronze Age, Hellenistic and Roman Remains at an Ancient Town on …
Tell es-Sweyhat	7	256.009	3150	3100	5	38.254	36.2737	1. Lawrence, D., Bradbury, J., & Dunford, R. (2012). Chronology, Uncertainty and GIS: A Methodology for Characterising and Understanding Landscapes of the Ancient Near East. Journal for Ancient Studies (Special Volume 3), 353–359. 2. Holland. T. (n.d.) Excavations at Tell es-Sweyhat, Syria, Volume 2, Part 1: Test. Archaeology of the Bronze Age, Hellenistic and Roman Remains at an Ancient Town on …
Tell Hamoukar	20	464.771	2250	2000	105	41.9554	36.813	1. Lawrence, D., Bradbury, J., & Dunford, R. (2012). Chronology, Uncertainty and GIS: A Methodology for Characterising and Understanding Landscapes of the Ancient Near East. Journal for Ancient Studies (Special Volume 3), 353–359. 2.Tell Hamoukar, Volume 1. Urbanism and Cultural Landscapes in Northeastern Syria: The Tell Hamoukar Survey, 1999-2001. Jason A. Ur. Oriental Institute Publications. ht…
Tell Hamoukar	20	464.771	2750	2550	105	41.9554	36.813	1. Lawrence, D., Bradbury, J., & Dunford, R. (2012). Chronology, Uncertainty and GIS: A Methodology for Characterising and Understanding Landscapes of the Ancient Near East. Journal for Ancient Studies (Special Volume 3), 353–359. 2.Tell Hamoukar, Volume 1. Urbanism and Cultural Landscapes in Northeastern Syria: The Tell Hamoukar Survey, 1999-2001. Jason A. Ur. Oriental Institute Publications. ht…
Tell Hamoukar	20	464.771	4000	3100	15.31	41.9554	36.813	1. Lawrence, D., Bradbury, J., & Dunford, R. (2012). Chronology, Uncertainty and GIS: A Methodology for Characterising and Understanding Landscapes of the Ancient Near East. Journal for Ancient Studies (Special Volume 3), 353–359. 2.Tell Hamoukar, Volume 1. Urbanism and Cultural Landscapes in Northeastern Syria: The Tell Hamoukar Survey, 1999-2001. Jason A. Ur. Oriental Institute Publications. ht…
Tell Beydar	18	286.319	1600	1200	45	40.5869	36.7378	1. Lawrence, D., Bradbury, J., & Dunford, R. (2012). Chronology, Uncertainty and GIS: A Methodology for Characterising and Understanding Landscapes of the Ancient Near East. Journal for Ancient Studies (Special Volume 3), 353–359. 2.Ur, J. A., & Wilkinson, T. J. (n.d.). Settlement and Economic Landscapes of Tell Beydar and its Hinterland. Subartu XXI, 305 - 328
Tell Beydar	18	286.319	2900	2400	24	40.5869	36.7378	1. Lawrence, D., Bradbury, J., & Dunford, R. (2012). Chronology, Uncertainty and GIS: A Methodology for Characterising and Understanding Landscapes of the Ancient Near East. Journal for Ancient Studies (Special Volume 3), 353–359. 2.Ur, J. A., & Wilkinson, T. J. (n.d.). Settlement and Economic Landscapes of Tell Beydar and its Hinterland. Subartu XXI, 305 - 328
Tell es-Sour	40	232.603	1800	1550	35	37.1628	34.8154	1. LAWRENCE, DAN (2012) Early Urbanism in the Northern Fertile Crescent: A Comparison of Regional Settlement Trajectories and Millennial Landscape Change, Durham theses, Durham University. Available at Durham E-Theses Online: http://etheses.dur.ac.uk/5921/ 2. al-Maqdissi, M. (2007). Notes d'archéologie levantine X. Introduction aux travaux archéologiques syriens à Mishrifeh/Qatna au nord-est de H…
Tell es-Sour	40	232.603	2400	1800	16	37.1628	34.8154	1. LAWRENCE, DAN (2012) Early Urbanism in the Northern Fertile Crescent: A Comparison of Regional Settlement Trajectories and Millennial Landscape Change, Durham theses, Durham University. Available at Durham E-Theses Online: http://etheses.dur.ac.uk/5921/ 2. al-Maqdissi, M. (2007). Notes d'archéologie levantine X. Introduction aux travaux archéologiques syriens à Mishrifeh/Qatna au nord-est de H…
Tell Sh'eirat	39	288.216	2400	2000	27	36.9473	34.4888	1. LAWRENCE, DAN (2012) Early Urbanism in the Northern Fertile Crescent: A Comparison of Regional Settlement Trajectories and Millennial Landscape Change, Durham theses, Durham University. Available at Durham E-Theses Online: http://etheses.dur.ac.uk/5921/ 2. al-Maqdissi, M. (2007). Notes d'archéologie levantine X. Introduction aux travaux archéologiques syriens à Mishrifeh/Qatna au nord-est de H…
Tell Madjal	138	275.791	1550	1000	1	40.6137	36.5399	1. Lyonnet. B.(2000) Prospection Archeologique Haut-Khabur Occidental (Syrie Du N.E.) Volume 1, Institut Francais d'Archeologie du Proche Orient, Beyrouth 2.Tell Hamoukar, Volume 1. Urbanism and Cultural Landscapes in Northeastern Syria: The Tell Hamoukar Survey, 1999-2001. Jason A. Ur. Oriental Institute Publications. http://oi.uchicago.edu/research/pubs/catalog/oip/oip137.html
Tell Madjal	138	275.791	3000	2000	17.7	40.6137	36.5399	1. Lyonnet. B.(2000) Prospection Archeologique Haut-Khabur Occidental (Syrie Du N.E.) Volume 1, Institut Francais d'Archeologie du Proche Orient, Beyrouth 2.Tell Hamoukar, Volume 1. Urbanism and Cultural Landscapes in Northeastern Syria: The Tell Hamoukar Survey, 1999-2001. Jason A. Ur. Oriental Institute Publications. http://oi.uchicago.edu/research/pubs/catalog/oip/oip137.html
Tell Mishrife / Qatna	42	313.692	2000	1300	122	36.8656	34.8361	1. Morandi Bonacossi.D. Qatna and its Hinterland during the Bronze and Iron Ages. A Preliminary Reconstruction of Urbanism and Settlement in the Mishrifeh Region. [book auth.] D Morandi-Bonacossi. Urban and natural landscapes of an ancient Syrian capital: settlement and environment at Tell Mishrifeh / Qatna and in central western Syria. Udine : Forum, 2007, pp. 65 - 92.
Tell Mishrife / Qatna	42	313.692	2400	2000	25	36.8656	34.8361	1. Morandi Bonacossi.D. Qatna and its Hinterland during the Bronze and Iron Ages. A Preliminary Reconstruction of Urbanism and Settlement in the Mishrifeh Region. [book auth.] D Morandi-Bonacossi. Urban and natural landscapes of an ancient Syrian capital: settlement and environment at Tell Mishrifeh / Qatna and in central western Syria. Udine : Forum, 2007, pp. 65 - 92.
Tell Khoshi	162	316.774	2500	1000	92	41.8333	36.194	1. Nashref. K. (1990) Archaeology in Iraq, American Journal of Archaeology, 94(2), pp. 259 - 289 2.http://translate.google.co.uk/translate?hl=en&sl=fr&u=http://www.mae.u-paris10.fr/arscan/Irak-Tell-Khoshi-Sinjar.html&prev=/search%3Fq%3DTell%2BKhoshi%26safe%3Doff%26hl%3Den
Mohammed Diyab (55)	126	443.773	1600	1000	5	41.563	36.9249	1. Nicole.C., (2006) Tell Mohammed Diyab 3 Travaux de 1992-2000 sur les buttes A et B, Editions Recherche sur les Civilisations, Paris 2.http://leilan.yale.edu/works/regional_survey/
Mohammed Diyab (55)	126	443.773	1900	1600	35	41.563	36.9249	1. Nicole.C., (2006) Tell Mohammed Diyab 3 Travaux de 1992-2000 sur les buttes A et B, Editions Recherche sur les Civilisations, Paris 2.http://leilan.yale.edu/works/regional_survey/
Mohammed Diyab (55)	126	443.773	1950	1900	10	41.563	36.9249	1. Nicole.C., (2006) Tell Mohammed Diyab 3 Travaux de 1992-2000 sur les buttes A et B, Editions Recherche sur les Civilisations, Paris 2.http://leilan.yale.edu/works/regional_survey/
Mohammed Diyab (55)	126	443.773	2750	1950	50	41.563	36.9249	1. Nicole.C., (2006) Tell Mohammed Diyab 3 Travaux de 1992-2000 sur les buttes A et B, Editions Recherche sur les Civilisations, Paris 2.http://leilan.yale.edu/works/regional_survey/
Tell Hadhail	161	305.888	2500	1450	90	42.0541	36.1497	1. Oates.D., (1985) Walled Cities in Northern Mesopotamia in the Mari Period, MARI 4, 585-594 2. Lloyd. S., (1938) Some Ancient Sites in the Sinjar District, Iraq 5, pp.123 - 142
Tell ar-Rimah	163	329.583	2000	1000	33	42.4503	36.2575	1. Postgate. C., Oates. D., Oates. J., (1997) Iraq Archaeological Reports 4, The Excavations at Tell Al-Rimah: The Pottery, Warminster, British School of Archaeology in Iraq 2.Anastasio. S., Lebeau. M., Sauvage. M., (2004) Atlas of Preclassical Upper Mesopotamia: Subartu XIII, Brepolis, Turnhout
Tell Taya	132	345.188	2350	1950	155	42.4938	36.3327	1. Reade. J. E.,(1971) Tell Taya (1968 - 9): Summary Report, Iraq 33(2), 87 - 100 2. Reade. J. E.,(1973) Tell Taya (1972 - 73): Summary Report, Iraq 35(2), 155 - 187
Dogir / Dougird	125	466.38	3900	1500	16	41.4947	37.0354	1. Ristvet.L., (2005) Settlement, Economy and Society in the Tell Leilan Region, Syria, 3000-1000 BC, PhD Thesis, King's College University of Cambridge, Faculty of Oriental Studies. 2.http://leilan.yale.edu/works/regional_survey/
Khodr	124	388.344	4000	1000	12.25	41.4354	36.7259	1. Ristvet.L., (2005) Settlement, Economy and Society in the Tell Leilan Region, Syria, 3000-1000 BC, PhD Thesis, King's College University of Cambridge, Faculty of Oriental Studies. 2.http://leilan.yale.edu/works/regional_survey/
Lazzaga	128	460.35	2250	1550	5	41.6254	36.8923	1. Ristvet.L., (2005) Settlement, Economy and Society in the Tell Leilan Region, Syria, 3000-1000 BC, PhD Thesis, King's College University of Cambridge, Faculty of Oriental Studies. 2.http://leilan.yale.edu/works/regional_survey/
Lazzaga	128	460.35	2550	2250	19	41.6254	36.8923	1. Ristvet.L., (2005) Settlement, Economy and Society in the Tell Leilan Region, Syria, 3000-1000 BC, PhD Thesis, King's College University of Cambridge, Faculty of Oriental Studies. 2.http://leilan.yale.edu/works/regional_survey/
Lazzaga	128	460.35	2750	2550	5	41.6254	36.8923	1. Ristvet.L., (2005) Settlement, Economy and Society in the Tell Leilan Region, Syria, 3000-1000 BC, PhD Thesis, King's College University of Cambridge, Faculty of Oriental Studies. 2.http://leilan.yale.edu/works/regional_survey/
Lazzaga	128	460.35	3900	3100	5	41.6254	36.8923	1. Ristvet.L., (2005) Settlement, Economy and Society in the Tell Leilan Region, Syria, 3000-1000 BC, PhD Thesis, King's College University of Cambridge, Faculty of Oriental Studies. 2.http://leilan.yale.edu/works/regional_survey/
Tell Aid	127	431.727	1600	1000	5	41.3346	36.9481	1. Ristvet.L., (2005) Settlement, Economy and Society in the Tell Leilan Region, Syria, 3000-1000 BC, PhD Thesis, King's College University of Cambridge, Faculty of Oriental Studies. 2.http://leilan.yale.edu/works/regional_survey/
Tell Aid	127	431.727	1900	1600	20	41.3346	36.9481	1. Ristvet.L., (2005) Settlement, Economy and Society in the Tell Leilan Region, Syria, 3000-1000 BC, PhD Thesis, King's College University of Cambridge, Faculty of Oriental Studies. 2.http://leilan.yale.edu/works/regional_survey/
Tell Aid	127	431.727	2200	1900	10	41.3346	36.9481	1. Ristvet.L., (2005) Settlement, Economy and Society in the Tell Leilan Region, Syria, 3000-1000 BC, PhD Thesis, King's College University of Cambridge, Faculty of Oriental Studies. 2.http://leilan.yale.edu/works/regional_survey/
Tell Aid	127	431.727	2400	2200	20	41.3346	36.9481	1. Ristvet.L., (2005) Settlement, Economy and Society in the Tell Leilan Region, Syria, 3000-1000 BC, PhD Thesis, King's College University of Cambridge, Faculty of Oriental Studies. 2.http://leilan.yale.edu/works/regional_survey/
Tell Aid	127	431.727	2900	2400	10	41.3346	36.9481	1. Ristvet.L., (2005) Settlement, Economy and Society in the Tell Leilan Region, Syria, 3000-1000 BC, PhD Thesis, King's College University of Cambridge, Faculty of Oriental Studies. 2.http://leilan.yale.edu/works/regional_survey/
Tell Farfara	106	395.743	1300	1000	167	41.3312	36.8248	1. Ristvet.L., (2005) Settlement, Economy and Society in the Tell Leilan Region, Syria, 3000-1000 BC, PhD Thesis, King's College University of Cambridge, Faculty of Oriental Studies. 2.http://leilan.yale.edu/works/regional_survey/
Tell Farfara	106	395.743	1500	1300	150	41.3312	36.8248	1. Ristvet.L., (2005) Settlement, Economy and Society in the Tell Leilan Region, Syria, 3000-1000 BC, PhD Thesis, King's College University of Cambridge, Faculty of Oriental Studies. 2.http://leilan.yale.edu/works/regional_survey/
Tell Farfara	106	395.743	1950	1500	90	41.3312	36.8248	1. Ristvet.L., (2005) Settlement, Economy and Society in the Tell Leilan Region, Syria, 3000-1000 BC, PhD Thesis, King's College University of Cambridge, Faculty of Oriental Studies. 2.http://leilan.yale.edu/works/regional_survey/
Tell Farfara	106	395.743	2200	1950	10	41.3312	36.8248	1. Ristvet.L., (2005) Settlement, Economy and Society in the Tell Leilan Region, Syria, 3000-1000 BC, PhD Thesis, King's College University of Cambridge, Faculty of Oriental Studies. 2.http://leilan.yale.edu/works/regional_survey/
Tell Farfara	106	395.743	2300	2200	80	41.3312	36.8248	1. Ristvet.L., (2005) Settlement, Economy and Society in the Tell Leilan Region, Syria, 3000-1000 BC, PhD Thesis, King's College University of Cambridge, Faculty of Oriental Studies. 2.http://leilan.yale.edu/works/regional_survey/
Tell Farfara	106	395.743	2400	2300	40	41.3312	36.8248	1. Ristvet.L., (2005) Settlement, Economy and Society in the Tell Leilan Region, Syria, 3000-1000 BC, PhD Thesis, King's College University of Cambridge, Faculty of Oriental Studies. 2.http://leilan.yale.edu/works/regional_survey/
Tell Farfara	106	395.743	2600	2400	10	41.3312	36.8248	1. Ristvet.L., (2005) Settlement, Economy and Society in the Tell Leilan Region, Syria, 3000-1000 BC, PhD Thesis, King's College University of Cambridge, Faculty of Oriental Studies. 2.http://leilan.yale.edu/works/regional_survey/
Tell Farfara	106	395.743	2850	2600	5	41.3312	36.8248	1. Ristvet.L., (2005) Settlement, Economy and Society in the Tell Leilan Region, Syria, 3000-1000 BC, PhD Thesis, King's College University of Cambridge, Faculty of Oriental Studies. 2.http://leilan.yale.edu/works/regional_survey/
Tell Qarassa	129	408.959	1200	1000	6	41.4609	36.831	1. Ristvet.L., (2005) Settlement, Economy and Society in the Tell Leilan Region, Syria, 3000-1000 BC, PhD Thesis, King's College University of Cambridge, Faculty of Oriental Studies. 2.http://leilan.yale.edu/works/regional_survey/
Tell Qarassa	129	408.959	3000	1650	6	41.4609	36.831	1. Ristvet.L., (2005) Settlement, Economy and Society in the Tell Leilan Region, Syria, 3000-1000 BC, PhD Thesis, King's College University of Cambridge, Faculty of Oriental Studies. 2.http://leilan.yale.edu/works/regional_survey/
Tell Qarassa	129	408.959	3500	3000	10.9	41.4609	36.831	1. Ristvet.L., (2005) Settlement, Economy and Society in the Tell Leilan Region, Syria, 3000-1000 BC, PhD Thesis, King's College University of Cambridge, Faculty of Oriental Studies. 2.http://leilan.yale.edu/works/regional_survey/
Tell Qarassa	129	408.959	4000	3500	5	41.4609	36.831	1. Ristvet.L., (2005) Settlement, Economy and Society in the Tell Leilan Region, Syria, 3000-1000 BC, PhD Thesis, King's College University of Cambridge, Faculty of Oriental Studies. 2.http://leilan.yale.edu/works/regional_survey/
Tell Brak	19	333.474	1500	1250	45	41.0578	36.6674	1. Ur, J., Karsgaard, P., & Oates, J. (2011). The Spatial Dimensions of Early Mesopotamian Urbanism: The Tell Brak Suburban Survey, 2003-2006. Iraq 73, 1 - 19 2.Ur. J. A., Karsgaard. P., Oates. J. (2007) Early Urban Development in the Near East, Science 317, p1188 3. http://www.tellbrak.mcdonald.cam.ac.uk/earlyjezireh.html
Tell Brak	19	333.474	1850	1500	10	41.0578	36.6674	1. Ur, J., Karsgaard, P., & Oates, J. (2011). The Spatial Dimensions of Early Mesopotamian Urbanism: The Tell Brak Suburban Survey, 2003-2006. Iraq 73, 1 - 19 2.Ur. J. A., Karsgaard. P., Oates. J. (2007) Early Urban Development in the Near East, Science 317, p1188 3. http://www.tellbrak.mcdonald.cam.ac.uk/earlyjezireh.html
Tell Brak	19	333.474	2600	1850	70	41.0578	36.6674	1. Ur, J., Karsgaard, P., & Oates, J. (2011). The Spatial Dimensions of Early Mesopotamian Urbanism: The Tell Brak Suburban Survey, 2003-2006. Iraq 73, 1 - 19 2.Ur. J. A., Karsgaard. P., Oates. J. (2007) Early Urban Development in the Near East, Science 317, p1188 3. http://www.tellbrak.mcdonald.cam.ac.uk/earlyjezireh.html
Tell Brak	19	333.474	3000	2600	45	41.0578	36.6674	1. Ur, J., Karsgaard, P., & Oates, J. (2011). The Spatial Dimensions of Early Mesopotamian Urbanism: The Tell Brak Suburban Survey, 2003-2006. Iraq 73, 1 - 19 2.Ur. J. A., Karsgaard. P., Oates. J. (2007) Early Urban Development in the Near East, Science 317, p1188 3. http://www.tellbrak.mcdonald.cam.ac.uk/earlyjezireh.html
Tell Brak	19	333.474	3200	3000	33	41.0578	36.6674	1. Ur, J., Karsgaard, P., & Oates, J. (2011). The Spatial Dimensions of Early Mesopotamian Urbanism: The Tell Brak Suburban Survey, 2003-2006. Iraq 73, 1 - 19 2.Ur. J. A., Karsgaard. P., Oates. J. (2007) Early Urban Development in the Near East, Science 317, p1188 3. http://www.tellbrak.mcdonald.cam.ac.uk/earlyjezireh.html
Tell Brak	19	333.474	3900	3200	130	41.0578	36.6674	1. Ur, J., Karsgaard, P., & Oates, J. (2011). The Spatial Dimensions of Early Mesopotamian Urbanism: The Tell Brak Suburban Survey, 2003-2006. Iraq 73, 1 - 19 2.Ur. J. A., Karsgaard. P., Oates. J. (2007) Early Urban Development in the Near East, Science 317, p1188 3. http://www.tellbrak.mcdonald.cam.ac.uk/earlyjezireh.html
Tell Brak	19	333.474	4000	3900	55	41.0578	36.6674	1. Ur, J., Karsgaard, P., & Oates, J. (2011). The Spatial Dimensions of Early Mesopotamian Urbanism: The Tell Brak Suburban Survey, 2003-2006. Iraq 73, 1 - 19 2.Ur. J. A., Karsgaard. P., Oates. J. (2007) Early Urban Development in the Near East, Science 317, p1188 3. http://www.tellbrak.mcdonald.cam.ac.uk/earlyjezireh.html
Ras Shamra / Ugarit	82	735.937	1900	1200	27	35.7853	35.6014	1. Van de Mieroop, M. (2003). A history of the ancient Near East c.3000 - 333BC. Oxford: Blackwell. 2.Vidal, J. (2006). Ugarit and the southern Levantine sea ports. Journal of the Economic and Social History of the Orient, 49(3), 269 - 279. 3. Yon, M. (2006). The city of Ugarit at Tell Ras Shamra. Winoa Lake: Eisenbrauns.
Ras Shamra / Ugarit	82	735.937	4000	1900	5	35.7853	35.6014	1. Van de Mieroop, M. (2003). A history of the ancient Near East c.3000 - 333BC. Oxford: Blackwell. 2.Vidal, J. (2006). Ugarit and the southern Levantine sea ports. Journal of the Economic and Social History of the Orient, 49(3), 269 - 279. 3. Yon, M. (2006). The city of Ugarit at Tell Ras Shamra. Winoa Lake: Eisenbrauns.
Tell Leilan	23	461.184	1900	1700	90	41.5047	36.9583	1. Weiss. H., Akkermans. P., Stein. G. J., Parayre. D., Whiting. R., (1990) 1985 Excavations at Tell Leilan, Syria, American Journal of Archaeology 94(4) pp.529 - 581 2.http://leilan.yale.edu/works/regional_survey/
Tell Leilan	23	461.184	2600	2000	90	41.5047	36.9583	1. Weiss. H., Akkermans. P., Stein. G. J., Parayre. D., Whiting. R., (1990) 1985 Excavations at Tell Leilan, Syria, American Journal of Archaeology 94(4) pp.529 - 581 2.http://leilan.yale.edu/works/regional_survey/
Tell Leilan	23	461.184	3200	2600	15	41.5047	36.9583	1. Weiss. H., Akkermans. P., Stein. G. J., Parayre. D., Whiting. R., (1990) 1985 Excavations at Tell Leilan, Syria, American Journal of Archaeology 94(4) pp.529 - 581 2.http://leilan.yale.edu/works/regional_survey/
Samsat	27	603.825	2950	1900	5	38.5162	37.52	1. Wilkinson. T. J., Galiatsatos. N., Lawrence. D., Ricci. A., Dunford. R., Philip. G., (2012) Late Chalcolithic and Early Bronze Age Landscapes of Settlement and Mobility in the Middle Euphrates: A Reassessment, Levant 44(2), 139 - 185 2. Anastasio. S., Lebeau. M., Sauvage. M., (2004) Atlas of Preclassical Upper Mesopotamia: Subartu XIII, Brepolis, Turnhout 3. LAWRENCE, DAN (2012) Early Urbanism…
Samsat	27	603.825	4000	2950	10	38.5162	37.52	1. Wilkinson. T. J., Galiatsatos. N., Lawrence. D., Ricci. A., Dunford. R., Philip. G., (2012) Late Chalcolithic and Early Bronze Age Landscapes of Settlement and Mobility in the Middle Euphrates: A Reassessment, Levant 44(2), 139 - 185 2. Anastasio. S., Lebeau. M., Sauvage. M., (2004) Atlas of Preclassical Upper Mesopotamia: Subartu XIII, Brepolis, Turnhout 3. LAWRENCE, DAN (2012) Early Urbanism…
Tell es-Seman (Tell as-Saman)	34	217.847	2500	1600	15	38.9856	36.2118	1. Wilkinson. T. J., Galiatsatos. N., Lawrence. D., Ricci. A., Dunford. R., Philip. G., (2012) Late Chalcolithic and Early Bronze Age Landscapes of Settlement and Mobility in the Middle Euphrates: A Reassessment, Levant 44(2), 139 - 185. 2. Curvers. H. H., (1991) Bronze Age Society in the Balikh Drainage (Syria), phd Thesis, Universitait van Amsterdam
Tell Atchana	49	524.536	1200	1000	1	36.3839	36.2377	1. Yener. K. A., (2010) Tell Atchana, Ancient Alalakh Volume 1, The 2003-2004 Excavation Seasons, Istanbul, Koç Üniversitesi Yayınları 2. http://www.alalakh.org/report_main.asp (excavation reports)
Tell Atchana	49	524.536	1900	1200	20	36.3839	36.2377	1. Yener. K. A., (2010) Tell Atchana, Ancient Alalakh Volume 1, The 2003-2004 Excavation Seasons, Istanbul, Koç Üniversitesi Yayınları 2. http://www.alalakh.org/report_main.asp (excavation reports)
Tell Atchana	49	524.536	4000	1900	1	36.3839	36.2377	1. Yener. K. A., (2010) Tell Atchana, Ancient Alalakh Volume 1, The 2003-2004 Excavation Seasons, Istanbul, Koç Üniversitesi Yayınları 2. http://www.alalakh.org/report_main.asp (excavation reports)
Emar / Tell Maskanah	33	230.031	1500	1000	37	38.1162	35.9872	1.Cooper. L., (2006) Early Urbanism on the Syrian Euphrates, Routledge 2.Anastasio. S., Lebeau. M., Sauvage. M., (2004) Atlas of Preclassical Upper Mesopotamia: Subartu XIII, Brepolis, Turnhout
Emar / Tell Maskanah	33	230.031	2000	1500	5	38.1162	35.9872	1.Cooper. L., (2006) Early Urbanism on the Syrian Euphrates, Routledge 2.Anastasio. S., Lebeau. M., Sauvage. M., (2004) Atlas of Preclassical Upper Mesopotamia: Subartu XIII, Brepolis, Turnhout
Emar / Tell Maskanah	33	230.031	2550	2000	1	38.1162	35.9872	1.Cooper. L., (2006) Early Urbanism on the Syrian Euphrates, Routledge 2.Anastasio. S., Lebeau. M., Sauvage. M., (2004) Atlas of Preclassical Upper Mesopotamia: Subartu XIII, Brepolis, Turnhout
Tell Mumbaqa	4	245.764	2500	1200	15.7	38.1301	36.219	1.Cooper. L., (2006) Early Urbanism on the Syrian Euphrates, Routledge 2.Anastasio. S., Lebeau. M., Sauvage. M., (2004) Atlas of Preclassical Upper Mesopotamia: Subartu XIII, Brepolis, Turnhout
Tell Mumbaqa	4	245.764	3150	2600	15.7	38.1301	36.219	1.Cooper. L., (2006) Early Urbanism on the Syrian Euphrates, Routledge 2.Anastasio. S., Lebeau. M., Sauvage. M., (2004) Atlas of Preclassical Upper Mesopotamia: Subartu XIII, Brepolis, Turnhout
Kasana / Kazane Hoyuk	25	422.886	2000	1400	32.5	38.8466	37.1194	1.Creekmore, A. (2010). The Structure of Upper Mesopotamian Cities: Insight fromFluxgate Gradiometer Survey at Kazane Hoyuk, Southeastern Turkey. Archaeological Prospection, (www.interscience.wiley.com) DOI: 10.1002/arp.375 2. Anastasio. S., Lebeau. M., Sauvage. M., (2004) Atlas of Preclassical Upper Mesopotamia: Subartu XIII, Brepolis, Turnhout
Kasana / Kazane Hoyuk	25	422.886	2700	2000	100	38.8466	37.1194	1.Creekmore, A. (2010). The Structure of Upper Mesopotamian Cities: Insight fromFluxgate Gradiometer Survey at Kazane Hoyuk, Southeastern Turkey. Archaeological Prospection, (www.interscience.wiley.com) DOI: 10.1002/arp.375 2. Anastasio. S., Lebeau. M., Sauvage. M., (2004) Atlas of Preclassical Upper Mesopotamia: Subartu XIII, Brepolis, Turnhout
Kasana / Kazane Hoyuk	25	422.886	3100	2700	6	38.8466	37.1194	1.Creekmore, A. (2010). The Structure of Upper Mesopotamian Cities: Insight fromFluxgate Gradiometer Survey at Kazane Hoyuk, Southeastern Turkey. Archaeological Prospection, (www.interscience.wiley.com) DOI: 10.1002/arp.375 2. Anastasio. S., Lebeau. M., Sauvage. M., (2004) Atlas of Preclassical Upper Mesopotamia: Subartu XIII, Brepolis, Turnhout
Kasana / Kazane Hoyuk	25	422.886	3800	3100	10	38.8466	37.1194	1.Creekmore, A. (2010). The Structure of Upper Mesopotamian Cities: Insight fromFluxgate Gradiometer Survey at Kazane Hoyuk, Southeastern Turkey. Archaeological Prospection, (www.interscience.wiley.com) DOI: 10.1002/arp.375 2. Anastasio. S., Lebeau. M., Sauvage. M., (2004) Atlas of Preclassical Upper Mesopotamia: Subartu XIII, Brepolis, Turnhout
Talul al-Debah / Dumdum	139	354.778	1700	1000	10	41.3573	36.5581	1.http://leilan.yale.edu/works/regional_survey/ 2.Tell Hamoukar, Volume 1. Urbanism and Cultural Landscapes in Northeastern Syria: The Tell Hamoukar Survey, 1999-2001. Jason A. Ur. Oriental Institute Publications. http://oi.uchicago.edu/research/pubs/catalog/oip/oip137.html 2.Ristvet.L., (2005) Settlement, Economy and Society in the Tell Leilan Region, Syria, 3000-1000 BC, PhD Thesis, King's Coll…
Talul al-Debah / Dumdum	139	354.778	1900	1700	27.5	41.3573	36.5581	1.http://leilan.yale.edu/works/regional_survey/ 2.Tell Hamoukar, Volume 1. Urbanism and Cultural Landscapes in Northeastern Syria: The Tell Hamoukar Survey, 1999-2001. Jason A. Ur. Oriental Institute Publications. http://oi.uchicago.edu/research/pubs/catalog/oip/oip137.html 2.Ristvet.L., (2005) Settlement, Economy and Society in the Tell Leilan Region, Syria, 3000-1000 BC, PhD Thesis, King's Coll…
Talul al-Debah / Dumdum	139	354.778	2350	2150	10	41.3573	36.5581	1.http://leilan.yale.edu/works/regional_survey/ 2.Tell Hamoukar, Volume 1. Urbanism and Cultural Landscapes in Northeastern Syria: The Tell Hamoukar Survey, 1999-2001. Jason A. Ur. Oriental Institute Publications. http://oi.uchicago.edu/research/pubs/catalog/oip/oip137.html 2.Ristvet.L., (2005) Settlement, Economy and Society in the Tell Leilan Region, Syria, 3000-1000 BC, PhD Thesis, King's Coll…
Talul al-Debah / Dumdum	139	354.778	2550	2350	5	41.3573	36.5581	1.http://leilan.yale.edu/works/regional_survey/ 2.Tell Hamoukar, Volume 1. Urbanism and Cultural Landscapes in Northeastern Syria: The Tell Hamoukar Survey, 1999-2001. Jason A. Ur. Oriental Institute Publications. http://oi.uchicago.edu/research/pubs/catalog/oip/oip137.html 2.Ristvet.L., (2005) Settlement, Economy and Society in the Tell Leilan Region, Syria, 3000-1000 BC, PhD Thesis, King's Coll…
Umm el-Marra	36	260.618	1900	1250	23	37.6935	36.1334	1.Kroot, M. (2003). Excavations at Umm el-Marra, Syria, 2002. Hopkins Undergraduate Research Journal, 55 - 60 2.Schwartz, G. M., Curvers, H. H., Gerritsen, F. A., MacCormack, J. A., Miller, N. F., & Weber, J. A. (2000). Excavation and survey in the Jabbul Plain, western Syria: the Umm el-Marra project 1996-1997. Journal of American Archaeology, 104(3), 419 - 462.
Umm el-Marra	36	260.618	2800	2250	23	37.6935	36.1334	1.Kroot, M. (2003). Excavations at Umm el-Marra, Syria, 2002. Hopkins Undergraduate Research Journal, 55 - 60 2.Schwartz, G. M., Curvers, H. H., Gerritsen, F. A., MacCormack, J. A., Miller, N. F., & Weber, J. A. (2000). Excavation and survey in the Jabbul Plain, western Syria: the Umm el-Marra project 1996-1997. Journal of American Archaeology, 104(3), 419 - 462.
Harran	28	331.634	1200	1000	12	39.0308	36.8638	1.Lloyd, S., Brice, W., (1951) Harran, Anatolian Studies vol 1, 77 - 111. 2.Prag, H., The 1959 Deep Sounding at Harran in Turkey, Levant, 63 - 94
Harran	28	331.634	2600	1350	12	39.0308	36.8638	1.Lloyd, S., Brice, W., (1951) Harran, Anatolian Studies vol 1, 77 - 111. 2.Prag, H., The 1959 Deep Sounding at Harran in Turkey, Levant, 63 - 94
Tell Arbid	133	371.055	2000	1500	1	41.0198	36.8734	1.Soltysiak, A (2010) Short Fieldwork Reports: Tell Arbid (Syria), seasons 1996 - 2010, Bioarchaeology of the Near East, vol. 4 2. Reiche. A., (2006) Polish Archaeological Research in North-Eastern Syria, biuletyn reiche 128 https://www.academia.edu/3078556/Polish_Archaeological_Research_in_North-Eastern_Syria
Tell Arbid	133	371.055	2050	2000	5	41.0198	36.8734	1.Soltysiak, A (2010) Short Fieldwork Reports: Tell Arbid (Syria), seasons 1996 - 2010, Bioarchaeology of the Near East, vol. 4 2. Reiche. A., (2006) Polish Archaeological Research in North-Eastern Syria, biuletyn reiche 128 https://www.academia.edu/3078556/Polish_Archaeological_Research_in_North-Eastern_Syria
Tell Arbid	133	371.055	2100	2050	12	41.0198	36.8734	1.Soltysiak, A (2010) Short Fieldwork Reports: Tell Arbid (Syria), seasons 1996 - 2010, Bioarchaeology of the Near East, vol. 4 2. Reiche. A., (2006) Polish Archaeological Research in North-Eastern Syria, biuletyn reiche 128 https://www.academia.edu/3078556/Polish_Archaeological_Research_in_North-Eastern_Syria
Tell Arbid	133	371.055	2150	2100	27	41.0198	36.8734	1.Soltysiak, A (2010) Short Fieldwork Reports: Tell Arbid (Syria), seasons 1996 - 2010, Bioarchaeology of the Near East, vol. 4 2. Reiche. A., (2006) Polish Archaeological Research in North-Eastern Syria, biuletyn reiche 128 https://www.academia.edu/3078556/Polish_Archaeological_Research_in_North-Eastern_Syria
Tell Arbid	133	371.055	2900	2150	50	41.0198	36.8734	1.Soltysiak, A (2010) Short Fieldwork Reports: Tell Arbid (Syria), seasons 1996 - 2010, Bioarchaeology of the Near East, vol. 4 2. Reiche. A., (2006) Polish Archaeological Research in North-Eastern Syria, biuletyn reiche 128 https://www.academia.edu/3078556/Polish_Archaeological_Research_in_North-Eastern_Syria
Tell Hama	44	337.898	1200	1000	10	36.7497	35.1359	1.Thuesen. I. (1988) Hama: fouilles et recherches 1931-1938. Volume 1, the pre- and protohistoric periods, Copenhagen, Nationalmuseet. 2. Bartl. K., al-Maqdissi. M. (2014) Archaeological Prospecting on the Middle Orontes River: Survey work between ar-Rastan and Qal'at Sayzar. In New Prospecting in the Orontes Region, First Results of Archaeological Fieldwork. Eds. Bartl. K. al-Maqdissi. M. Rahden…
Tell Hama	44	337.898	4000	1500	10	36.7497	35.1359	1.Thuesen. I. (1988) Hama: fouilles et recherches 1931-1938. Volume 1, the pre- and protohistoric periods, Copenhagen, Nationalmuseet. 2. Bartl. K., al-Maqdissi. M. (2014) Archaeological Prospecting on the Middle Orontes River: Survey work between ar-Rastan and Qal'at Sayzar. In New Prospecting in the Orontes Region, First Results of Archaeological Fieldwork. Eds. Bartl. K. al-Maqdissi. M. Rahden…
Tiladir Tepe	241	469.436	2500	1500	12.2	38.0365	36.8642	Algaze. G., Breuninger. R., Knudstad. J. (1994) The Tigris-Euphrates Archaeological Reconnaissance Prject: Final Report of the Birecik and Carcemish Dam Survey Areas, Anatolica XX, p1 - 96
Basorin Hoyuk	231	569.231	2000	1200	10.6	42.3443	37.1518	Algaze. G., Hammer. E., Parker. B., Breuninger. R., Knudstad. J., (2012) The Tigris-Euphrates Archaeological Reconnaissance Project. Final Report of the Cizre Dam and Cizre-Silopi Plain Survey Area, Anatolica XXXVIII
Nervan Hoyuk	232	591.964	2000	1600	15	42.4192	37.208	Algaze. G., Hammer. E., Parker. B., Breuninger. R., Knudstad. J., (2012) The Tigris-Euphrates Archaeological Reconnaissance Project. Final Report of the Cizre Dam and Cizre-Silopi Plain Survey Area, Anatolica XXXVIII
Tell Habuba Kabira and Habuba Kabira South	204	250.145	3200	2000	18	38.0636	36.1599	Anastasio. S., Lebeau. M., Sauvage. M., (2004) Atlas of Preclassical Upper Mesopotamia: Subartu XIII, Brepolis, Turnhout. 2.Reichel, C. D. (2004). Appendix B: Site Gazetteer. On the margin of the Euphrates : settlement and land use at Tell es-Sweyhat and in the upper Lake Assad area, Syria. in Wilkinson, T. J. (ed). Chicago, Oriental Institute of the University of Chicago: 223-262.
Tell as-Sus	208	299.057	2400	1000	12.4	36.865	34.9783	Bartl. K., al-Maqdissi. M. (2014) Archaeological Prospecting on the Middle Orontes River: Survey work between ar-Rastan and Qal'at Sayzar. In New Prospecting in the Orontes Region, First Results of Archaeological Fieldwork. Eds. Bartl. K. al-Maqdissi. M. Rahden/Westf, Orient-Archaologie, pp 61 - 78.
Tell Fekheriye	213	287.274	1400	1000	14.9	40.0673	36.8447	Bonatz. D., Bartl. P. (2007) Preliminary Report on the Excavations at Tell Fekheriye in 2006 and 2007. Chronique Archeologique en Syrie vol 3, pp175 - 187
Tell Fekheriye	213	287.274	1500	1400	5	40.0673	36.8447	Bonatz. D., Bartl. P. (2007) Preliminary Report on the Excavations at Tell Fekheriye in 2006 and 2007. Chronique Archeologique en Syrie vol 3, pp175 - 187
Karatepe	54	571.676	1600	1000	1	36.3598	36.3459	Casana. J. J, Wilkinson. T. J (2005) Appendix A: Gazetteer of sites in The Amuq Valley Region Projects Volume 1 Surveys in the Plain of Antioch and Orontes Delta, Turkey, 1995 - 2002 ed Yener. K. A pp 203 - 282 Oriental Institute Publications, Chicago
Karatepe	54	571.676	1900	1600	11.8	36.3598	36.3459	Casana. J. J, Wilkinson. T. J (2005) Appendix A: Gazetteer of sites in The Amuq Valley Region Projects Volume 1 Surveys in the Plain of Antioch and Orontes Delta, Turkey, 1995 - 2002 ed Yener. K. A pp 203 - 282 Oriental Institute Publications, Chicago
Karatepe	54	571.676	2500	1900	1	36.3598	36.3459	Casana. J. J, Wilkinson. T. J (2005) Appendix A: Gazetteer of sites in The Amuq Valley Region Projects Volume 1 Surveys in the Plain of Antioch and Orontes Delta, Turkey, 1995 - 2002 ed Yener. K. A pp 203 - 282 Oriental Institute Publications, Chicago
Karatepe	54	571.676	3000	2500	5	36.3598	36.3459	Casana. J. J, Wilkinson. T. J (2005) Appendix A: Gazetteer of sites in The Amuq Valley Region Projects Volume 1 Surveys in the Plain of Antioch and Orontes Delta, Turkey, 1995 - 2002 ed Yener. K. A pp 203 - 282 Oriental Institute Publications, Chicago
Karatepe	54	571.676	3500	3000	1	36.3598	36.3459	Casana. J. J, Wilkinson. T. J (2005) Appendix A: Gazetteer of sites in The Amuq Valley Region Projects Volume 1 Surveys in the Plain of Antioch and Orontes Delta, Turkey, 1995 - 2002 ed Yener. K. A pp 203 - 282 Oriental Institute Publications, Chicago
Tell al Rawda	43	158.458	2500	2150	19	37.6329	35.1814	Castel, C., & Peltenburg, E. (2007). Urbanism on the margins: third millennium BC Al-Rawda in the arid zone of Syria. Antiquity 81, 1 - 16.
Beddayeh	31	403.862	3000	2100	10	38.1197	36.7326	Cooper. L., (2006) Early Urbanism on the Syrian Euphrates, Routledge
Tell el-Banat / Bazi Complex	32	307.712	2450	1200	40	38.2792	36.4329	Cooper. L., (2006) Early Urbanism on the Syrian Euphrates, Routledge
Tell el-Banat / Bazi Complex	32	307.712	2600	2450	30	38.2792	36.4329	Cooper. L., (2006) Early Urbanism on the Syrian Euphrates, Routledge
Agilah	221	255.632	1900	1650	31.879	39.6387	36.5943	Corona Spy Photography Mission 1038, acquired 22/01/1967
Bandar Khan	97	345.526	1200	1000	10.4	38.6999	36.7106	Corona Spy Photography Mission 1038, acquired 22/01/1967
Bandar Khan	97	345.526	3500	1600	10.4	38.6999	36.7106	Corona Spy Photography Mission 1038, acquired 22/01/1967
Koberlik	216	333.118	1200	1000	25.4	38.7498	36.6814	Corona Spy Photography Mission 1038, acquired 22/01/1967
Koberlik	216	333.118	2900	2000	25.4	38.7498	36.6814	Corona Spy Photography Mission 1038, acquired 22/01/1967
Msherifa	226	267.767	3000	2000	13.7	39.6067	36.6988	Corona Spy Photography Mission 1038, acquired 22/01/1967
Tell Barabra East	95	287.893	4000	1000	25.6	38.9174	36.5588	Corona Spy Photography Mission 1038, acquired 22/01/1967
Tell Dakhliz	227	263.358	3000	2000	50.3975	39.4443	36.5724	Corona Spy Photography Mission 1038, acquired 22/01/1967
Tell Ghajar al-Kabir	99	274.845	3500	1000	20.3	39.405	36.6563	Corona Spy Photography Mission 1038, acquired 22/01/1967
Salba	56	501.222	2000	1600	10	36.4464	35.3352	Courtois. J. C. (1973) Prospection archeologique dans la moyenne vallee de l'Oronte (El Ghab et Er Roudj: Syrie du nord-ouest), Syria 50(1/2), pp 53 - 99
Tell Sahlan	93	279.16	1800	1600	10.5	38.9955	36.584	Curvers. H. H., (1991) Bronze Age Society in the Balikh Drainage (Syria), phd Thesis, Universitait van Amsterdam
Tell Hadidi	3	254.266	1400	1000	1	38.1545	36.2653	Dornemann, R.H., (1985). Salvage Excavations at Tell Hadidi in the Euphrates River Valley. The Biblical Archaeologist. Vol 48(1), 49 - 59
Tell Hadidi	3	254.266	1550	1400	49	38.1545	36.2653	Dornemann, R.H., (1985). Salvage Excavations at Tell Hadidi in the Euphrates River Valley. The Biblical Archaeologist. Vol 48(1), 49 - 59
Tell Hadidi	3	254.266	1900	1550	22	38.1545	36.2653	Dornemann, R.H., (1985). Salvage Excavations at Tell Hadidi in the Euphrates River Valley. The Biblical Archaeologist. Vol 48(1), 49 - 59
Tell Hadidi	3	254.266	2000	1900	12	38.1545	36.2653	Dornemann, R.H., (1985). Salvage Excavations at Tell Hadidi in the Euphrates River Valley. The Biblical Archaeologist. Vol 48(1), 49 - 59
Tell Hadidi	3	254.266	3050	2000	49	38.1545	36.2653	Dornemann, R.H., (1985). Salvage Excavations at Tell Hadidi in the Euphrates River Valley. The Biblical Archaeologist. Vol 48(1), 49 - 59
Tell Hadidi	3	254.266	3600	3050	15.8	38.1545	36.2653	Dornemann, R.H., (1985). Salvage Excavations at Tell Hadidi in the Euphrates River Valley. The Biblical Archaeologist. Vol 48(1), 49 - 59
Tell Mardikh	47	361.171	2400	1600	57	36.7987	35.7982	ed. Matthiaw. P., Marchetti. N. (2013) Ebla and its landscape: early state formation in the ancient Near East, Walnut Creek, Left Coast Press Inc
Tell As	74	476.53	3000	1000	10.3	36.5629	35.4689	Fortin, M., Geyer, B. & Dbyat, M., 2005. Observations preliminaires sur les schemes d'establissement dans la vallee du Ghab (Syrie) durant les ages Bronze et du Fer. In Berger, J.F. Temps et espaces de l'homme en societe, analyses et modeles spatiaux en archaeologique XXV recontres internationales d'archaeologie et d'histoire. Antibes: Editions APDCA. pp.317 - 325.
Tell Aamourine	244	503.232	1100	1000	22	36.3816	35.3218	Fortin. M., Cooper. E., (2014) Nouvelle prospection archeologique dans la moyenne vallee de l'Oronte: entre Cheyzar et Tell Qarqur. In New Prospecting in the Orontes Region, First Results of Archaeological Fieldwork. Eds. Bartl. K. al-Maqdissi. M. Rahden/Westf, Orient-Archaologie, pp 61 - 78.
Tell Aamourine	244	503.232	3000	2000	22	36.3816	35.3218	Fortin. M., Cooper. E., (2014) Nouvelle prospection archeologique dans la moyenne vallee de l'Oronte: entre Cheyzar et Tell Qarqur. In New Prospecting in the Orontes Region, First Results of Archaeological Fieldwork. Eds. Bartl. K. al-Maqdissi. M. Rahden/Westf, Orient-Archaologie, pp 61 - 78.
Tell Ahmed	52	507.069	1100	1000	16.4	36.443	35.2744	Fortin. M., Cooper. E., (2014) Nouvelle prospection archeologique dans la moyenne vallee de l'Oronte: entre Cheyzar et Tell Qarqur. In New Prospecting in the Orontes Region, First Results of Archaeological Fieldwork. Eds. Bartl. K. al-Maqdissi. M. Rahden/Westf, Orient-Archaologie, pp 61 - 78.
Tell Ahmed	52	507.069	3000	1600	16.4	36.443	35.2744	Fortin. M., Cooper. E., (2014) Nouvelle prospection archeologique dans la moyenne vallee de l'Oronte: entre Cheyzar et Tell Qarqur. In New Prospecting in the Orontes Region, First Results of Archaeological Fieldwork. Eds. Bartl. K. al-Maqdissi. M. Rahden/Westf, Orient-Archaologie, pp 61 - 78.
Tell Dades	245	505.752	2000	1200	15	36.4137	35.2086	Fortin. M., Cooper. E., (2014) Nouvelle prospection archeologique dans la moyenne vallee de l'Oronte: entre Cheyzar et Tell Qarqur. In New Prospecting in the Orontes Region, First Results of Archaeological Fieldwork. Eds. Bartl. K. al-Maqdissi. M. Rahden/Westf, Orient-Archaologie, pp 61 - 78.
Tell et Tell	75	573.587	3000	1600	17.5	36.3303	35.8178	Graff. S., (2006) Economy and Society: an Archaeological Reconstruction of the Political and Informal Ecoomy of Northwestern Syria in the Third Millennium BC, volume 1, Phd Thesis, The University of Chicago
Tell Qastoun	57	501.059	1200	1000	10.2	36.3868	35.6847	Graff. S., (2006) Economy and Society: an Archaeological Reconstruction of the Political and Informal Ecoomy of Northwestern Syria in the Third Millennium BC, volume 1, Phd Thesis, The University of Chicago
Tell Qastoun	57	501.059	2400	1600	10.2	36.3868	35.6847	Graff. S., (2006) Economy and Society: an Archaeological Reconstruction of the Political and Informal Ecoomy of Northwestern Syria in the Third Millennium BC, volume 1, Phd Thesis, The University of Chicago
Tell Chuera	24	268.737	2300	2150	5	39.4978	36.6468	http://www.orientarch.uni-halle.de/digs/chuera/chuinfo.htm
Tell Chuera	24	268.737	2600	2300	90	39.4978	36.6468	http://www.orientarch.uni-halle.de/digs/chuera/chuinfo.htm
Tell Chuera	24	268.737	2800	2600	5	39.4978	36.6468	http://www.orientarch.uni-halle.de/digs/chuera/chuinfo.htm
Tell Chuera	24	268.737	4000	3600	1	39.4978	36.6468	http://www.orientarch.uni-halle.de/digs/chuera/chuinfo.htm
Tilbeshar	37	493.402	1800	1600	56	37.5582	36.8723	Kepinski, C. (2005). Tilbishar - A Bronze Age city in the Sajur Valley (Southeast Anatolia). Anatolica XXXI, 145 - 159.
Tilbeshar	37	493.402	1900	1800	30	37.5582	36.8723	Kepinski, C. (2005). Tilbishar - A Bronze Age city in the Sajur Valley (Southeast Anatolia). Anatolica XXXI, 145 - 159.
Tilbeshar	37	493.402	2500	2050	56	37.5582	36.8723	Kepinski, C. (2005). Tilbishar - A Bronze Age city in the Sajur Valley (Southeast Anatolia). Anatolica XXXI, 145 - 159.
Tilbeshar	37	493.402	2700	2500	30	37.5582	36.8723	Kepinski, C. (2005). Tilbishar - A Bronze Age city in the Sajur Valley (Southeast Anatolia). Anatolica XXXI, 145 - 159.
Tilbeshar	37	493.402	3100	2700	5	37.5582	36.8723	Kepinski, C. (2005). Tilbishar - A Bronze Age city in the Sajur Valley (Southeast Anatolia). Anatolica XXXI, 145 - 159.
Tell Abu Shaikat	98	267.292	2650	2300	28	39.7432	36.6448	Kouchoukos. N., (1998) Landscape and Social Change in Late Prehistoric Mesopotamia, phd thesis, Yale University
Tell al-Maghr	89	251.684	3000	2000	10	40.245	36.4779	Kouchoukos. N., (1998) Landscape and Social Change in Late Prehistoric Mesopotamia, phd thesis, Yale University
Tell Bogha Saghir	91	270.311	3000	2000	18	39.8711	36.7009	Kouchoukos. N., (1998) Landscape and Social Change in Late Prehistoric Mesopotamia, phd thesis, Yale University
Tell Glai'a	218	270.661	3000	2000	16	39.6693	36.6756	Kouchoukos. N., (1998) Landscape and Social Change in Late Prehistoric Mesopotamia, phd thesis, Yale University
Tell Hamam Sharqi	88	256.899	2300	2000	11	40.3593	36.5505	Kouchoukos. N., (1998) Landscape and Social Change in Late Prehistoric Mesopotamia, phd thesis, Yale University
Tell Hammam Gharbi	229	257.885	2600	2250	11	40.3261	36.5674	Kouchoukos. N., (1998) Landscape and Social Change in Late Prehistoric Mesopotamia, phd thesis, Yale University
Tell Khansir	222	279.607	2450	2000	33	39.8377	36.7549	Kouchoukos. N., (1998) Landscape and Social Change in Late Prehistoric Mesopotamia, phd thesis, Yale University
Tell Mabtuh Ghabi	86	252.085	3900	2000	27	40.1426	36.4776	Kouchoukos. N., (1998) Landscape and Social Change in Late Prehistoric Mesopotamia, phd thesis, Yale University
Tell Mabtuh Sharqi	87	251.266	3000	2000	44	40.4562	36.5077	Kouchoukos. N., (1998) Landscape and Social Change in Late Prehistoric Mesopotamia, phd thesis, Yale University
Tell Mahalt ad Daru	220	197.402	3000	2000	33	40.3486	35.9316	Kouchoukos. N., (1998) Landscape and Social Change in Late Prehistoric Mesopotamia, phd thesis, Yale University
Tell Mu'azzar	90	248.112	3000	2000	11	40.3348	36.2572	Kouchoukos. N., (1998) Landscape and Social Change in Late Prehistoric Mesopotamia, phd thesis, Yale University
Tell Zhamamak	225	200.282	3000	2000	18	39.9511	35.9687	Kouchoukos. N., (1998) Landscape and Social Change in Late Prehistoric Mesopotamia, phd thesis, Yale University
Trafawi	239	223.748	2900	2250	10	40.4584	36.1915	Kouchoukos. N., (1998) Landscape and Social Change in Late Prehistoric Mesopotamia, phd thesis, Yale University
Tuenan	240	242.964	2900	2250	12	40.505	36.2897	Kouchoukos. N., (1998) Landscape and Social Change in Late Prehistoric Mesopotamia, phd thesis, Yale University
Tell Sha'ir	92	476.823	1200	1000	14.6	38.3027	36.9023	Kouchoukos. N., (1998) Landscape and Social Change in Late Prehistoric Mesopotamia, phd thesis, Yale UniversityCorona Spy Photography Mission 1038, acquired 22/01/1967
Tell Sha'ir	224	192.624	3000	2000	18	39.5606	35.9672	Kouchoukos. N., (1998) Landscape and Social Change in Late Prehistoric Mesopotamia, phd thesis, Yale UniversityCorona Spy Photography Mission 1038, acquired 22/01/1967
Tell Sha'ir	92	476.823	3100	1900	14.6	38.3027	36.9023	Kouchoukos. N., (1998) Landscape and Social Change in Late Prehistoric Mesopotamia, phd thesis, Yale UniversityCorona Spy Photography Mission 1038, acquired 22/01/1967
Tell Sha'ir	92	476.823	4000	3900	14.6	38.3027	36.9023	Kouchoukos. N., (1998) Landscape and Social Change in Late Prehistoric Mesopotamia, phd thesis, Yale UniversityCorona Spy Photography Mission 1038, acquired 22/01/1967
Tell Imar	85	529.453	4000	2000	13.5	36.4769	36.2874	Lawrence, D (2012) Early Urbanism in the Northern Fertile Crescent: A Comparison of Regional Settlement Trajectories and Millennial Landscape Change, Durham theses, Durham University. Available at Durham E-Theses Online: http://etheses.dur.ac.uk/5921/
Carcemish	38	447.858	1150	1000	95	38.0153	36.8285	Lawrence, D., Bradbury, J., & Dunford, R. (2012). Chronology, Uncertainty and GIS: A Methodology for Characterising and Understanding Landscapes of the Ancient Near East. Journal for Ancient Studies (Special Volume 3), 353–359.
Carcemish	38	447.858	2500	1150	40	38.0153	36.8285	Lawrence, D., Bradbury, J., & Dunford, R. (2012). Chronology, Uncertainty and GIS: A Methodology for Characterising and Understanding Landscapes of the Ancient Near East. Journal for Ancient Studies (Special Volume 3), 353–359.
Carcemish	38	447.858	3000	2500	4	38.0153	36.8285	Lawrence, D., Bradbury, J., & Dunford, R. (2012). Chronology, Uncertainty and GIS: A Methodology for Characterising and Understanding Landscapes of the Ancient Near East. Journal for Ancient Studies (Special Volume 3), 353–359.
Titrish Hoyuk	15	572.4	2200	1600	5	38.676	37.4761	Lawrence, D., Bradbury, J., & Dunford, R. (2012). Chronology, Uncertainty and GIS: A Methodology for Characterising and Understanding Landscapes of the Ancient Near East. Journal for Ancient Studies (Special Volume 3), 353–359.
Titrish Hoyuk	15	572.4	2400	2200	32	38.676	37.4761	Lawrence, D., Bradbury, J., & Dunford, R. (2012). Chronology, Uncertainty and GIS: A Methodology for Characterising and Understanding Landscapes of the Ancient Near East. Journal for Ancient Studies (Special Volume 3), 353–359.
Titrish Hoyuk	15	572.4	2600	2400	43	38.676	37.4761	Lawrence, D., Bradbury, J., & Dunford, R. (2012). Chronology, Uncertainty and GIS: A Methodology for Characterising and Understanding Landscapes of the Ancient Near East. Journal for Ancient Studies (Special Volume 3), 353–359.
Tell al-Hawa	17	469.867	1400	1000	16	42.3024	36.7471	Lawrence, D., Bradbury, J., & Dunford, R. (2012). Chronology, Uncertainty and GIS: A Methodology for Characterising and Understanding Landscapes of the Ancient Near East. Journal for Ancient Studies (Special Volume 3), 353–359.. 2. Ball, W., et al. (1989). "The Tell al-Hawa Project: Archaeological Investigations in the North Jazira 1986 - 87." Iraq 51: 1 - 66.
Tell al-Hawa	17	469.867	2500	1400	60	42.3024	36.7471	Lawrence, D., Bradbury, J., & Dunford, R. (2012). Chronology, Uncertainty and GIS: A Methodology for Characterising and Understanding Landscapes of the Ancient Near East. Journal for Ancient Studies (Special Volume 3), 353–359.. 2. Ball, W., et al. (1989). "The Tell al-Hawa Project: Archaeological Investigations in the North Jazira 1986 - 87." Iraq 51: 1 - 66.
Tell al-Hawa	17	469.867	3000	2500	42	42.3024	36.7471	Lawrence, D., Bradbury, J., & Dunford, R. (2012). Chronology, Uncertainty and GIS: A Methodology for Characterising and Understanding Landscapes of the Ancient Near East. Journal for Ancient Studies (Special Volume 3), 353–359.. 2. Ball, W., et al. (1989). "The Tell al-Hawa Project: Archaeological Investigations in the North Jazira 1986 - 87." Iraq 51: 1 - 66.
Tell al-Hawa	17	469.867	4000	3000	33	42.3024	36.7471	Lawrence, D., Bradbury, J., & Dunford, R. (2012). Chronology, Uncertainty and GIS: A Methodology for Characterising and Understanding Landscapes of the Ancient Near East. Journal for Ancient Studies (Special Volume 3), 353–359.. 2. Ball, W., et al. (1989). "The Tell al-Hawa Project: Archaeological Investigations in the North Jazira 1986 - 87." Iraq 51: 1 - 66.
Tell Abu-Maria	200	379.966	2000	1450	16	42.5956	36.4286	Lloyd. S., (1938) Some Ancient Sites in the Sinjar District, Iraq 5, pp.123 - 142
Tell Abu-Maria	200	379.966	3500	2450	16	42.5956	36.4286	Lloyd. S., (1938) Some Ancient Sites in the Sinjar District, Iraq 5, pp.123 - 142
Tell Berne	211	322.412	4000	2000	15	37.0065	36.0309	Matthers. J., (1981) The River Qouieq, Northern Syria and its Catchment: Studies Arising from Tell Rifa'at Survey 1977 - 79, BAR International Series 98
Chagar Bazar	136	354.902	1850	1500	12	40.8988	36.8743	McMahon. A., Tunca. O., Bagdo. A., (2001) New Excavations at Chagar Bazar, 1999 - 2000, Iraq 63, 201 - 222
Chagar Bazar	136	354.902	3100	1850	15	40.8988	36.8743	McMahon. A., Tunca. O., Bagdo. A., (2001) New Excavations at Chagar Bazar, 1999 - 2000, Iraq 63, 201 - 222
Tall Hadjdji Badr	103	420.046	2000	1550	11.6	41.2267	36.9785	Meijer. D.J.W. (1986) A Survey of Northeastern Syria, Nederlands Historisch-Archaeologisch Instituut te Istanbul, Leiden
Tall Hadjdji Badr	103	420.046	3000	2500	10.6	41.2267	36.9785	Meijer. D.J.W. (1986) A Survey of Northeastern Syria, Nederlands Historisch-Archaeologisch Instituut te Istanbul, Leiden
Tell Sharisi	165	415.041	2700	1200	98	41.3666	36.8922	Meijer. D.J.W. (1986) A Survey of Northeastern Syria, Nederlands Historisch-Archaeologisch Instituut te Istanbul, Leiden
Aleppo	123	341.982	2000	1600	108	37.1627	36.1993	NIGRO, L. 1997 - 1999. Yamkhad / Aleppo: Investigating the Second Millennium BC Capital of Northern Syria Through Islamic, Byzantine and Classical Towns. Environmental Design: Journal of the Islamic Environmental Design Research Centre, 46 - 55.
Aleppo	123	341.982	3000	2000	13.8	37.1627	36.1993	NIGRO, L. 1997 - 1999. Yamkhad / Aleppo: Investigating the Second Millennium BC Capital of Northern Syria Through Islamic, Byzantine and Classical Towns. Environmental Design: Journal of the Islamic Environmental Design Research Centre, 46 - 55.
Oylum Hoyuk	237	497.163	1800	1000	13.6	37.1788	36.6992	Ozgen. E., Helwing. B., (2003) On the Shifting Border between Mesopotamia and the West: Seven Seasons of Joint Turkish-German Excavations at Oylum Hoyuk, Anatolica XXIX
Oylum Hoyuk	237	497.163	2500	1800	18	37.1788	36.6992	Ozgen. E., Helwing. B., (2003) On the Shifting Border between Mesopotamia and the West: Seven Seasons of Joint Turkish-German Excavations at Oylum Hoyuk, Anatolica XXIX
Oylum Hoyuk	237	497.163	3500	2500	13.6	37.1788	36.6992	Ozgen. E., Helwing. B., (2003) On the Shifting Border between Mesopotamia and the West: Seven Seasons of Joint Turkish-German Excavations at Oylum Hoyuk, Anatolica XXIX
Oylum Hoyuk	237	497.163	4000	3500	18	37.1788	36.6992	Ozgen. E., Helwing. B., (2003) On the Shifting Border between Mesopotamia and the West: Seven Seasons of Joint Turkish-German Excavations at Oylum Hoyuk, Anatolica XXIX
Abu Harba	195	186.243	2500	1600	10.6	37.382	35.4425	PalaeoSyr Database (unbpublished but accessible to authors, see http://www.cepam.cnrs.fr/spip.php?rubrique175&lang=fr)
Al-Hirbat al-Garbiyya	193	185.758	1800	1600	22	37.3532	35.2588	PalaeoSyr Database (unbpublished but accessible to authors, see http://www.cepam.cnrs.fr/spip.php?rubrique175&lang=fr)
Al-Hirbat al-Garbiyya	193	185.758	2500	2100	22	37.3532	35.2588	PalaeoSyr Database (unbpublished but accessible to authors, see http://www.cepam.cnrs.fr/spip.php?rubrique175&lang=fr)
Rajm al-Sawan	197	195.573	2500	1200	12	37.4976	35.6428	PalaeoSyr Database (unbpublished but accessible to authors, see http://www.cepam.cnrs.fr/spip.php?rubrique175&lang=fr)
Rasm al-Hammam	199	218.709	1600	1200	10	37.6512	35.8535	PalaeoSyr Database (unbpublished but accessible to authors, see http://www.cepam.cnrs.fr/spip.php?rubrique175&lang=fr)
Rasm al-Hammam	199	218.709	2500	2050	10	37.6512	35.8535	PalaeoSyr Database (unbpublished but accessible to authors, see http://www.cepam.cnrs.fr/spip.php?rubrique175&lang=fr)
Tall al-Shaykh 'Ali	191	222.326	3500	1200	24	37.1195	34.9772	PalaeoSyr Database (unbpublished but accessible to authors, see http://www.cepam.cnrs.fr/spip.php?rubrique175&lang=fr)
Tall Halawa 1 and 2	196	228.354	1200	1000	30.9	37.1503	35.4766	PalaeoSyr Database (unbpublished but accessible to authors, see http://www.cepam.cnrs.fr/spip.php?rubrique175&lang=fr)
Tall Halawa 1 and 2	196	228.354	2500	1800	3.4	37.1503	35.4766	PalaeoSyr Database (unbpublished but accessible to authors, see http://www.cepam.cnrs.fr/spip.php?rubrique175&lang=fr)
Tall Halawa 1 and 2	196	228.354	3000	2500	27.5	37.1503	35.4766	PalaeoSyr Database (unbpublished but accessible to authors, see http://www.cepam.cnrs.fr/spip.php?rubrique175&lang=fr)
Tall Stib	194	257.014	1200	1000	23.7	37.0236	35.437	PalaeoSyr Database (unbpublished but accessible to authors, see http://www.cepam.cnrs.fr/spip.php?rubrique175&lang=fr)
Tall Stib	194	257.014	2500	1600	23.7	37.0236	35.437	PalaeoSyr Database (unbpublished but accessible to authors, see http://www.cepam.cnrs.fr/spip.php?rubrique175&lang=fr)
Tell al-Sabkha	207	244.237	3500	1250	19.2	37.0689	35.0925	PalaeoSyr Database (unbpublished but accessible to authors, see http://www.cepam.cnrs.fr/spip.php?rubrique175&lang=fr)
Tell el-Agar	55	202.355	1200	1000	11	37.2188	35.2231	PalaeoSyr Database (unbpublished but accessible to authors, see http://www.cepam.cnrs.fr/spip.php?rubrique175&lang=fr)
Tell el-Agar	55	202.355	2500	1600	11	37.2188	35.2231	PalaeoSyr Database (unbpublished but accessible to authors, see http://www.cepam.cnrs.fr/spip.php?rubrique175&lang=fr)
Tell es Stfine / Nebi Noah	79	460.591	1200	1000	45.3	36.5442	34.5773	Settlement in the Homs Region Survey (unpublished survey data)
Tell es Stfine / Nebi Noah	79	460.591	1400	1200	22.6	36.5442	34.5773	Settlement in the Homs Region Survey (unpublished survey data)
Tell es Stfine / Nebi Noah	79	460.591	2500	1400	45.3	36.5442	34.5773	Settlement in the Homs Region Survey (unpublished survey data)
Tell es Stfine / Nebi Noah	79	460.591	3500	2500	22.6	36.5442	34.5773	Settlement in the Homs Region Survey (unpublished survey data)
Tell Izhan	70	470.132	3500	1600	15.6	36.4872	35.9418	Settlement in the Homs Region Survey (unpublished survey data)
Tell Kufaifa	246	310.421	3000	2000	34.2	38.77	36.5766	Smith, S. L., (2015) Late Chalcolithic to Early Bronze Age Settlement Patterns in the Greater Western Jazira: Trajectories of Sedentism in the Semi-Arid Steppe, PhD Dissertation, Durham University
Tell Matin	217	338.26	1200	1000	63	38.68	36.6284	Smith, S. L., (2015) Late Chalcolithic to Early Bronze Age Settlement Patterns in the Greater Western Jazira: Trajectories of Sedentism in the Semi-Arid Steppe, PhD Dissertation, Durham University
Tell Matin	217	338.26	2900	2000	63	38.68	36.6284	Smith, S. L., (2015) Late Chalcolithic to Early Bronze Age Settlement Patterns in the Greater Western Jazira: Trajectories of Sedentism in the Semi-Arid Steppe, PhD Dissertation, Durham University
Ain Dara	68	453.873	1600	1000	22	36.8522	36.4602	Stone. E.C., Zimansky. P. E. (1999) The Iron Age Settlement at 'Ain Dara, Syria: Survey and Soundings, BAR International Series 786
Nineveh	187	344.742	3500	1000	40	43.1613	36.359	Stronach. D.,Lumsden. S. (1992) UC Berkley's Excavations at Nineveh. The Biblical Archaeologist 55(4) pp227 - 233
Nineveh	187	344.742	3600	3500	30	43.1613	36.359	Stronach. D.,Lumsden. S. (1992) UC Berkley's Excavations at Nineveh. The Biblical Archaeologist 55(4) pp227 - 233
Nineveh	187	344.742	3700	3600	20	43.1613	36.359	Stronach. D.,Lumsden. S. (1992) UC Berkley's Excavations at Nineveh. The Biblical Archaeologist 55(4) pp227 - 233
Nineveh	187	344.742	3800	3700	10	43.1613	36.359	Stronach. D.,Lumsden. S. (1992) UC Berkley's Excavations at Nineveh. The Biblical Archaeologist 55(4) pp227 - 233
Nineveh	187	344.742	4000	3800	5	43.1613	36.359	Stronach. D.,Lumsden. S. (1992) UC Berkley's Excavations at Nineveh. The Biblical Archaeologist 55(4) pp227 - 233
Khirbat al-'Abd	137	474.427	1150	1000	1.74	41.9945	36.7911	Tell Hamoukar, Volume 1. Urbanism and Cultural Landscapes in Northeastern Syria: The Tell Hamoukar Survey, 1999-2001. Jason A. Ur. Oriental Institute Publications. http://oi.uchicago.edu/research/pubs/catalog/oip/oip137.htm
Khirbat al-'Abd	137	474.427	1500	1150	16	41.9945	36.7911	Tell Hamoukar, Volume 1. Urbanism and Cultural Landscapes in Northeastern Syria: The Tell Hamoukar Survey, 1999-2001. Jason A. Ur. Oriental Institute Publications. http://oi.uchicago.edu/research/pubs/catalog/oip/oip137.htm
Khirbat al-'Abd	137	474.427	2000	1500	10.4	41.9945	36.7911	Tell Hamoukar, Volume 1. Urbanism and Cultural Landscapes in Northeastern Syria: The Tell Hamoukar Survey, 1999-2001. Jason A. Ur. Oriental Institute Publications. http://oi.uchicago.edu/research/pubs/catalog/oip/oip137.htm
Khirbat al-'Abd	137	474.427	3900	3300	0.9	41.9945	36.7911	Tell Hamoukar, Volume 1. Urbanism and Cultural Landscapes in Northeastern Syria: The Tell Hamoukar Survey, 1999-2001. Jason A. Ur. Oriental Institute Publications. http://oi.uchicago.edu/research/pubs/catalog/oip/oip137.htm
Tell Tayinat	50	562.488	1200	1000	20	36.376	36.2479	Welton. L., Batiuk. S., Harrison. T. P., Lipovitch. D. R., Capper. M., (2011) Tell Tayinat in the Late Third Millennium. Recent Investigations of the Tayinat Archaeological Project, 2008 - 2010, Anatolica XXXVII 2. http://www.utoronto.ca/tap/reports.html (excavation reports)
Tell Tayinat	50	562.488	1400	1200	1	36.376	36.2479	Welton. L., Batiuk. S., Harrison. T. P., Lipovitch. D. R., Capper. M., (2011) Tell Tayinat in the Late Third Millennium. Recent Investigations of the Tayinat Archaeological Project, 2008 - 2010, Anatolica XXXVII 2. http://www.utoronto.ca/tap/reports.html (excavation reports)
Tell Tayinat	50	562.488	2500	1900	35	36.376	36.2479	Welton. L., Batiuk. S., Harrison. T. P., Lipovitch. D. R., Capper. M., (2011) Tell Tayinat in the Late Third Millennium. Recent Investigations of the Tayinat Archaeological Project, 2008 - 2010, Anatolica XXXVII 2. http://www.utoronto.ca/tap/reports.html (excavation reports)
Tell Tayinat	50	562.488	3500	2500	20	36.376	36.2479	Welton. L., Batiuk. S., Harrison. T. P., Lipovitch. D. R., Capper. M., (2011) Tell Tayinat in the Late Third Millennium. Recent Investigations of the Tayinat Archaeological Project, 2008 - 2010, Anatolica XXXVII 2. http://www.utoronto.ca/tap/reports.html (excavation reports)
Tell Bi'a	35	189.042	1900	1350	36	39.0475	35.9581	Wilkinson. T. J., Galiatsatos. N., Lawrence. D., Ricci. A., Dunford. R., Philip. G., (2012) Late Chalcolithic and Early Bronze Age Landscapes of Settlement and Mobility in the Middle Euphrates: A Reassessment, Levant 44(2), 139 - 185
Tell Bi'a	35	189.042	3150	2050	36	39.0475	35.9581	Wilkinson. T. J., Galiatsatos. N., Lawrence. D., Ricci. A., Dunford. R., Philip. G., (2012) Late Chalcolithic and Early Bronze Age Landscapes of Settlement and Mobility in the Middle Euphrates: A Reassessment, Levant 44(2), 139 - 185
Abu Kula	190	437.29	2550	1500	10	42.3278	36.6678	Wilkinson. T. J., Tucker. D. J., (1995) Settlement and Development in the North Jazira, Iraq: A study of the Archaeological Landscape, British Schhol of Archaeology in Iraq Department of Antiquities and Heritage, Baghdad.
Abu Kula	190	437.29	3100	2550	8	42.3278	36.6678	Wilkinson. T. J., Tucker. D. J., (1995) Settlement and Development in the North Jazira, Iraq: A study of the Archaeological Landscape, British Schhol of Archaeology in Iraq Department of Antiquities and Heritage, Baghdad.
Kharaba Tibn or Tell Abu Hajar	150	458.192	1400	1000	4.2	42.4493	36.7309	Wilkinson. T. J., Tucker. D. J., (1995) Settlement and Development in the North Jazira, Iraq: A study of the Archaeological Landscape, British Schhol of Archaeology in Iraq Department of Antiquities and Heritage, Baghdad.
Kharaba Tibn or Tell Abu Hajar	150	458.192	2000	1400	18.6	42.4493	36.7309	Wilkinson. T. J., Tucker. D. J., (1995) Settlement and Development in the North Jazira, Iraq: A study of the Archaeological Landscape, British Schhol of Archaeology in Iraq Department of Antiquities and Heritage, Baghdad.
Kharaba Tibn or Tell Abu Hajar	150	458.192	2550	2000	17.2	42.4493	36.7309	Wilkinson. T. J., Tucker. D. J., (1995) Settlement and Development in the North Jazira, Iraq: A study of the Archaeological Landscape, British Schhol of Archaeology in Iraq Department of Antiquities and Heritage, Baghdad.
Tell al-Samir	148	459.481	2500	1500	19	42.1669	36.7521	Wilkinson. T. J., Tucker. D. J., (1995) Settlement and Development in the North Jazira, Iraq: A study of the Archaeological Landscape, British Schhol of Archaeology in Iraq Department of Antiquities and Heritage, Baghdad.
Tell al-Samir	148	459.481	3100	2500	10	42.1669	36.7521	Wilkinson. T. J., Tucker. D. J., (1995) Settlement and Development in the North Jazira, Iraq: A study of the Archaeological Landscape, British Schhol of Archaeology in Iraq Department of Antiquities and Heritage, Baghdad.
Tell Talab	151	467.018	2000	1500	10	42.203	36.7451	Wilkinson. T. J., Tucker. D. J., (1995) Settlement and Development in the North Jazira, Iraq: A study of the Archaeological Landscape, British Schhol of Archaeology in Iraq Department of Antiquities and Heritage, Baghdad.
Tell Talab	151	467.018	2550	2000	7.5	42.203	36.7451	Wilkinson. T. J., Tucker. D. J., (1995) Settlement and Development in the North Jazira, Iraq: A study of the Archaeological Landscape, British Schhol of Archaeology in Iraq Department of Antiquities and Heritage, Baghdad.
Tell Talab	151	467.018	3900	2550	14.8	42.203	36.7451	Wilkinson. T. J., Tucker. D. J., (1995) Settlement and Development in the North Jazira, Iraq: A study of the Archaeological Landscape, British Schhol of Archaeology in Iraq Department of Antiquities and Heritage, Baghdad.
Tell Talab	151	467.018	4000	3900	5	42.203	36.7451	Wilkinson. T. J., Tucker. D. J., (1995) Settlement and Development in the North Jazira, Iraq: A study of the Archaeological Landscape, British Schhol of Archaeology in Iraq Department of Antiquities and Heritage, Baghdad.
Hamidya	131	367.37	1500	1350	97.5	41.165	36.816	www.hamidi.unibe.ch https://sites.google.com/site/hamidiyataidu/home/periods-of-settlement
Hamidya	131	367.37	2400	1850	17	41.165	36.816	www.hamidi.unibe.ch https://sites.google.com/site/hamidiyataidu/home/periods-of-settlement

## Sheet: C14 Dataset
DateID	LabID	OthLabID	Problems	CRA	Error	DC13	Material	Species	SiteID	SiteName	SiteContext	SiteType	Country	Longitude	Latitude	UTM_X	UTM_Y	LocQual	Source	Comments
2147	BM-1758R			3720	100	0	charcoal		2494	Tell Brak	clay oven, phase L	settlement	SY	41.0586	36.6676	683972	4.05997e+06	A	Ambers 2001
2148	BM-1759R			3770	110	0	charcoal		2494	Tell Brak	clay oven, phase L	settlement	SY	41.0586	36.6676	683972	4.05997e+06	A	Ambers 2001
2149	BM-1760R			4240	100	0	charcoal		2494	Tell Brak	burnt house room 43, level 6	settlement	SY	41.0586	36.6676	683972	4.05997e+06	A	Ambers 2001
2150	BM-1761R			4210	120	0	charcoal		2494	Tell Brak	floor and pit associated with Ninevite 5 pottery	settlement	SY	41.0586	36.6676	683972	4.05997e+06	A	Ambers 2001
2151	BM-1763R			3730	100	0	grain (charred)		2494	Tell Brak	burnt house room 41, ER level 5	settlement	SY	41.0586	36.6676	683972	4.05997e+06	A	Ambers 2001
2152	BM-1764R			3710	100	0	grain (charred)		2494	Tell Brak	burnt house room 41, ER level 5	settlement	SY	41.0586	36.6676	683972	4.05997e+06	A	Ambers 2001
2153	BM-1765R			3680	100	0	grain (charred)		2494	Tell Brak	burnt house room 43, ER level 5	settlement	SY	41.0586	36.6676	683972	4.05997e+06	A	Ambers 2001
2178	BM-1970R			3820	100	0	charcoal		2494	Tell Brak	ash layer GLB, level 2a	settlement	SY	41.0586	36.6676	683972	4.05997e+06	A	Ambers 2001
2179	BM-1971R			3860	100	0	charcoal		2494	Tell Brak	destruction level, CHE level 6, room 61	settlement	SY	41.0586	36.6676	683972	4.05997e+06	A	Ambers 2001
2180	BM-1972R			3710	100	0	grain (charred)		2494	Tell Brak	Room 61	settlement	SY	41.0586	36.6676	683972	4.05997e+06	A	Ambers 2001
2181	BM-1973R			3870	100	0	charcoal		2494	Tell Brak	CH level 6, room 61	settlement	SY	41.0586	36.6676	683972	4.05997e+06	A	Ambers 2001
2226	BM-2687			3700	80	0	wood		2494	Tell Brak	fill of antecella of a shrine	settlement	SY	41.0586	36.6676	683972	4.05997e+06	A	Ambers 2001; Ristvet 2011
2227	BM-2688			3780	50	0	wood		2494	Tell Brak	fill of antecella of a shrine	settlement	SY	41.0586	36.6676	683972	4.05997e+06	A	Ambers 2001; Ristvet 2011
2229	BM-2717			3680	50	0	seeds		2494	Tell Brak	burnt house	settlement	SY	41.0586	36.6676	683972	4.05997e+06	A	Ambers 2001; Ristvet 2011
5075	Ly-12506			4070	40	0	charcoal		6606	Al Rawda	LOCUS 1084 - SECT. 1	settlement	SY	37.633	35.181	375530	3.89397e+06	A	BANADORA
5076	Ly-12507			4090	35	0	seed		6606	Al Rawda	LOCUS 1115 - SECT. 1	settlement	SY	37.633	35.181	375530	3.89397e+06	A	BANADORA
5077	Ly-12508			3990	40	0	seed		6606	Al Rawda	LOCUS 2036 - SECT. 2 A	settlement	SY	37.633	35.181	375530	3.89397e+06	A	BANADORA
5078	Ly-12509			3990	40	0	seed		6606	Al Rawda	LOCUS 2049 - SECT. 2 A	settlement	SY	37.633	35.181	375530	3.89397e+06	A	BANADORA
5079	Ly-12510			4020	40	0	seed		6606	Al Rawda	LOCUS 2063 - SECT. 2 A	settlement	SY	37.633	35.181	375530	3.89397e+06	A	BANADORA
5080	Ly-12511			3785	40	0	seed		6606	Al Rawda	LOCUS 4037 - SECT. 4	settlement	SY	37.633	35.181	375530	3.89397e+06	A	BANADORA
5295	Lyon-3471			3860	35	0	charcoal		6606	Al Rawda	LOC.1448-E 118-SECT. 1	settlement	SY	37.633	35.181	375530	3.89397e+06	A	BANADORA
5296	Lyon-3472			3935	35	0	charcoal		6606	Al Rawda	LOC.2254-SECT. 2 C	settlement	SY	37.633	35.181	375530	3.89397e+06	A	BANADORA
5297	Lyon-3473			3940	40	0	charcoal		6606	Al Rawda	LOC.2273-SECT. 2 C	settlement	SY	37.633	35.181	375530	3.89397e+06	A	BANADORA
5298	Lyon-3474			3880	35	0	charcoal		6606	Al Rawda	LOC.2294-SECT. 2 C	settlement	SY	37.633	35.181	375530	3.89397e+06	A	BANADORA
5299	Lyon-3475			3820	35	0	charcoal		6606	Al Rawda	LOC.3132-SALLE E 2	settlement	SY	37.633	35.181	375530	3.89397e+06	A	BANADORA
5094	Ly-13437			3895	40	0	seed		6928	Tell Ashara (Terqa)	TQ 20-001-NIV.III 1-US 20F003	settlement	SY	40.5304	34.9032	639822	3.86338e+06	A	BANADORA
5289	Lyon-3367			4025	40	0	charcoal		6928	Tell Ashara (Terqa)	TQ 25 423	settlement	SY	40.5304	34.9032	639822	3.86338e+06	A	BANADORA
5258	Lyon-2635			3075	40	0	bone		9429	Tell Chuera	B 3039 A	settlement	SY	39.4983	36.6458	544542	4.0557e+06	A	BANADORA
5259	Lyon-2636			3090	45	0	bone		9429	Tell Chuera	B 3039 B	settlement	SY	39.4983	36.6458	544542	4.0557e+06	A	BANADORA
5260	Lyon-2637			3740	40	0	bone		9429	Tell Chuera	SECTEUR P - GRAB 3	settlement	SY	39.4983	36.6458	544542	4.0557e+06	A	BANADORA
5095	Ly-13439			3785	35	0	charcoal		6929	Tell Mabtouh Sharqui	MABTOUH 2001 SJL 1	settlement	SY	40.4563	36.5067	630411	4.04113e+06	A	BANADORA
5320	Lyon-6091			5565	35	0	charcoal		303469	Tell Feres		settlement	SY	41.0683	36.7418	684658	4.06823e+06	A	BANADORA; Vallet 2018
5321	Lyon-6092			5605	40	0	charcoal		303469	Tell Feres		settlement	SY	41.0683	36.7418	684658	4.06823e+06	A	BANADORA; Vallet 2018
5322	Lyon-6093			5785	35	0	charcoal		303469	Tell Feres		settlement	SY	41.0683	36.7418	684658	4.06823e+06	A	BANADORA; Vallet 2018
5323	Lyon-6094			4860	35	0	charcoal		303469	Tell Feres		settlement	SY	41.0683	36.7418	684658	4.06823e+06	A	BANADORA; Vallet 2018
5324	Lyon-6095			5795	35	0	charcoal		303469	Tell Feres		settlement	SY	41.0683	36.7418	684658	4.06823e+06	A	BANADORA; Vallet 2018
259	AA-40371			6461	67	0	charcoal	Pistacia	74	Fistikli Höyük	IIIa (E3B); Unit E, locus 36, RN 4119, trash dump	settlement	TR	37.9777	36.9955	409033	4.09486e+06	A	Bernbeck and Pollock 2003; Flohr et al. 2016
263	AA-40377			6470	100	0	charcoal	Pinus	74	Fistikli Höyük	IIIa/b (K3B); Unit K, locus 113.14, RN 11253, trash on earthwork slope	settlement	TR	37.9777	36.9955	409033	4.09486e+06	A	Bernbeck and Pollock 2003; Flohr et al. 2016
4439	KI-2332			4430	90	0	charcoal		303316	Tell Sheikh Hassan	Layer 5-6, Locus 4 Z27	settlement	SY	39.0521	36.3256	504672	4.02007e+06	A	Boese 1995; Wright and Rupley 2001
4457	KI-3014			4900	80	0	grain (charred)		303316	Tell Sheikh Hassan	Layer 10, Locus 7 O 33	settlement	SY	39.0521	36.3256	504672	4.02007e+06	A	Boese 1995; Wright and Rupley 2001
4458	KI-3285			4810	80	0	charcoal		303316	Tell Sheikh Hassan	Layer 7, Locus 0 M 11	settlement	SY	39.0521	36.3256	504672	4.02007e+06	A	Boese 1995; Wright and Rupley 2001
4459	KI-3298			4640	75	0	charcoal		303316	Tell Sheikh Hassan	Layer 7, Locus 0 S 21	settlement	SY	39.0521	36.3256	504672	4.02007e+06	A	Boese 1995; Wright and Rupley 2001
4460	KI-3492			4750	65	0	charcoal		303316	Tell Sheikh Hassan	Layer 7, Locus 0 M 13	settlement	SY	39.0521	36.3256	504672	4.02007e+06	A	Boese 1995; Wright and Rupley 2001
4461	KI-3789			4670	40	0	charcoal		303316	Tell Sheikh Hassan	Layer 6-7, Locus 3 V 46	settlement	SY	39.0521	36.3256	504672	4.02007e+06	A	Boese 1995; Wright and Rupley 2001
4462	KI-3790			4780	65	0	charcoal		303316	Tell Sheikh Hassan	Layer 6-7, Locus 3 V 55	settlement	SY	39.0521	36.3256	504672	4.02007e+06	A	Boese 1995; Wright and Rupley 2001
4463	KI-3791			4650	50	0	charcoal		303316	Tell Sheikh Hassan	Layer 6-7, Locus 3 R 118	settlement	SY	39.0521	36.3256	504672	4.02007e+06	A	Boese 1995; Wright and Rupley 2001
4464	KI-3792			4620	55	0	charcoal		303316	Tell Sheikh Hassan	Layer 6-7, Locus 3 R 122	settlement	SY	39.0521	36.3256	504672	4.02007e+06	A	Boese 1995; Wright and Rupley 2001
1601	Beta-67912			4210	200	0			448	Hacinebi	A	settlement	TR	37.9807	37.0628	409380	4.10232e+06	B	Böhner and Schyle 2006; TAY Project; CalPal; Hinz et al. 2012: http://radon-b.ufg.uni-kiel.de/samples/7234
1641	Beta-80942			4390	160	0			448	Hacinebi	B	settlement	TR	37.9807	37.0628	409380	4.10232e+06	B	Böhner and Schyle 2006; TAY Project; CalPal; Hinz et al. 2012: http://radon-b.ufg.uni-kiel.de/samples/7235
1675	Beta-88317			4540	190	0			448	Hacinebi	B	settlement	TR	37.9807	37.0628	409380	4.10232e+06	B	Böhner and Schyle 2006; TAY Project; CalPal; Hinz et al. 2012: http://radon-b.ufg.uni-kiel.de/samples/7236
1602	Beta-67914			4600	200	0			448	Hacinebi	A	settlement	TR	37.9807	37.0628	409380	4.10232e+06	B	Böhner and Schyle 2006; TAY Project; CalPal; Hinz et al. 2012: http://radon-b.ufg.uni-kiel.de/samples/7237
2211	BM-2511			3960	90	0	humic acid		2494	Tell Brak	destruction level	settlement	SY	41.0586	36.6676	683972	4.05997e+06	A	Bowman and Ambers 1989
2219	BM-2531			3840	50	0	grain		2494	Tell Brak	destruction level	settlement	SY	41.0586	36.6676	683972	4.05997e+06	A	Bowman and Ambers 1989
2220	BM-2554			3990	50	0	charcoal		2494	Tell Brak	floor of large public building	settlement	SY	41.0586	36.6676	683972	4.05997e+06	A	Bowman and Ambers 1989
2221	BM-2555			3730	50	0	charcoal		2494	Tell Brak	floor of “grey libn building”	settlement	SY	41.0586	36.6676	683972	4.05997e+06	A	Bowman and Ambers 1989
2222	BM-2556			3960	50	0	charcoal		2494	Tell Brak	floor of “grey libn building”	settlement	SY	41.0586	36.6676	683972	4.05997e+06	A	Bowman and Ambers 1989
2200	BM-2293R			2610	140	0	charcoal		303425	Khirbet Khatuniyeh	destruction level	settlement	IQ	42.8333	36.6667	842632	4.06475e+06	A	Bowman et al. 1990
2182	BM-2029R			3540	110	0	charcoal		3010	Tell Nebi Mend		settlement	SY	36.5183	34.5525	272292	3.82622e+06	A	Bowman et al. 1990
313543	BM-2029R			3540	110	0	charcoal		3010	Tell Nebi Mend		settlement	SY	36.5183	34.5525	272292	3.82622e+06	B	Bowman et al. 1990
2183	BM-2030R			2930	110	0	charcoal		3010	Tell Nebi Mend		settlement	SY	36.5183	34.5525	272292	3.82622e+06	A	Bowman et al. 1990
313544	BM-2030R			2930	110	0	charcoal		3010	Tell Nebi Mend		settlement	SY	36.5183	34.5525	272292	3.82622e+06	B	Bowman et al. 1990
2184	BM-2032N			2925	45	0	charcoal		3010	Tell Nebi Mend		settlement	SY	36.5183	34.5525	272292	3.82622e+06	A	Bowman et al. 1990
313537	BM-2032N			2925	45	0	charcoal		3010	Tell Nebi Mend		settlement	SY	36.5183	34.5525	272292	3.82622e+06	B	Bowman et al. 1990
2186	BM-2034R			2640	110	0	charcoal		3010	Tell Nebi Mend		settlement	SY	36.5183	34.5525	272292	3.82622e+06	A	Bowman et al. 1990
313546	BM-2034R			2640	110	0	charcoal		3010	Tell Nebi Mend		settlement	SY	36.5183	34.5525	272292	3.82622e+06	B	Bowman et al. 1990
2187	BM-2035R			3230	110	0	charcoal		3010	Tell Nebi Mend		settlement	SY	36.5183	34.5525	272292	3.82622e+06	A	Bowman et al. 1990
313547	BM-2035R			3230	110	0	charcoal		3010	Tell Nebi Mend		settlement	SY	36.5183	34.5525	272292	3.82622e+06	B	Bowman et al. 1990
2188	BM-2036R			4440	160	0	charcoal		3010	Tell Nebi Mend		settlement	SY	36.5183	34.5525	272292	3.82622e+06	A	Bowman et al. 1990
313548	BM-2036R			4440	160	0	charcoal		3010	Tell Nebi Mend		settlement	SY	36.5183	34.5525	272292	3.82622e+06	B	Bowman et al. 1990
2189	BM-2037R			2940	250	0	charcoal		3010	Tell Nebi Mend		settlement	SY	36.5183	34.5525	272292	3.82622e+06	A	Bowman et al. 1990
313549	BM-2037R			2940	250	0	charcoal		3010	Tell Nebi Mend		settlement	SY	36.5183	34.5525	272292	3.82622e+06	B	Bowman et al. 1990
2190	BM-2038R			2620	110	0	charcoal		3010	Tell Nebi Mend		settlement	SY	36.5183	34.5525	272292	3.82622e+06	A	Bowman et al. 1990
313550	BM-2038R			2620	110	0	charcoal		3010	Tell Nebi Mend		settlement	SY	36.5183	34.5525	272292	3.82622e+06	B	Bowman et al. 1990
2191	BM-2039R			4400	130	0	charcoal		3010	Tell Nebi Mend		settlement	SY	36.5183	34.5525	272292	3.82622e+06	A	Bowman et al. 1990
313551	BM-2039R			4400	130	0	charcoal		3010	Tell Nebi Mend		settlement	SY	36.5183	34.5525	272292	3.82622e+06	B	Bowman et al. 1990
2192	BM-2040R			3370	120	0	charcoal		3010	Tell Nebi Mend		settlement	SY	36.5183	34.5525	272292	3.82622e+06	A	Bowman et al. 1990
313552	BM-2040R			3370	120	0	charcoal		3010	Tell Nebi Mend		settlement	SY	36.5183	34.5525	272292	3.82622e+06	B	Bowman et al. 1990
2193	BM-2109			3600	110	0	charcoal		303441	Tell Taya	Level III	settlement	IQ	42.4937	36.3326	813611	4.02651e+06	A	Bowman et al. 1990
2194	BM-2110			3870	110	0	charcoal		303441	Tell Taya	Level VI	settlement	IQ	42.4937	36.3326	813611	4.02651e+06	A	Bowman et al. 1990
2195	BM-2112			3870	110	0	charcoal		303441	Tell Taya	Level VIII	settlement	IQ	42.4937	36.3326	813611	4.02651e+06	A	Bowman et al. 1990
2196	BM-2113			3340	220	0	charcoal		303441	Tell Taya	Level VIII	settlement	IQ	42.4937	36.3326	813611	4.02651e+06	A	Bowman et al. 1990
9915	UCI-144			3930	60	0	charcoal		303362	Tell Mozan	floor of temple BA, phase A1	settlement	SY	40.9972	37.0569	677582	4.10305e+06	A	Buccellati and Buccellati 1995; Ristvet 2011
9916	UCI-145			4340	170	0	charcoal		303362	Tell Mozan	stratum A12	settlement	SY	40.9972	37.0569	677582	4.10305e+06	A	Buccellati and Buccellati 1995; Ristvet 2011
4885	LTL-12319A			3927	35	0	wood	Pomoideae	5701	Ebla	Royal Palace G Level IIB1	settlement	SY	36.7979	35.7981	301010	3.96379e+06	A	Calcagnile et al. 2013
4886	LTL-12320A			3855	45	0	grain	Hordeum vulgare	5701	Ebla	Royal Palace G Level IIB1	settlement	SY	36.7979	35.7981	301010	3.96379e+06	A	Calcagnile et al. 2013
4887	LTL-12322A			3809	45	0	grain	Hordeum vulgare	5701	Ebla	Royal Palace G Level IIB1	settlement	SY	36.7979	35.7981	301010	3.96379e+06	A	Calcagnile et al. 2013
4888	LTL-12323A			3942	40	0	grain	Cerealia	5701	Ebla	Royal Palace G Level IIB1	settlement	SY	36.7979	35.7981	301010	3.96379e+06	A	Calcagnile et al. 2013
4889	LTL-12324A			3857	45	0	seeds	Cannaceae	5701	Ebla	Royal Palace G Level IIB1	settlement	SY	36.7979	35.7981	301010	3.96379e+06	A	Calcagnile et al. 2013
4890	LTL-12326A			3833	45	0	olive stone	Olea	5701	Ebla	Royal Palace G Level IIB1	settlement	SY	36.7979	35.7981	301010	3.96379e+06	A	Calcagnile et al. 2013
4891	LTL-12327A			3918	35	0	seed		5701	Ebla	Royal Palace G Level IIB1	settlement	SY	36.7979	35.7981	301010	3.96379e+06	A	Calcagnile et al. 2013
4892	LTL-12328A			3885	40	0	grain	Hordeum vulgare	5701	Ebla	Royal Palace G Level IIB1	settlement	SY	36.7979	35.7981	301010	3.96379e+06	A	Calcagnile et al. 2013
4893	LTL-12329A			3872	35	0	grain	Hordeum vulgare	5701	Ebla	Building P4, Level IIB1	settlement	SY	36.7979	35.7981	301010	3.96379e+06	A	Calcagnile et al. 2013
4894	LTL-12330A			3800	35	0	fruitstone	Olea europaea	5701	Ebla	Building P4, Level IIB2	settlement	SY	36.7979	35.7981	301010	3.96379e+06	A	Calcagnile et al. 2013
4895	LTL-12331A			3798	40	0	grain	Hordeum vulgare	5701	Ebla	Building P4, Level IIB3	settlement	SY	36.7979	35.7981	301010	3.96379e+06	A	Calcagnile et al. 2013
4896	LTL-12332A			3819	35	0	fruitstone	Olea europaea	5701	Ebla	Building P4, Level IIB4	settlement	SY	36.7979	35.7981	301010	3.96379e+06	A	Calcagnile et al. 2013
4897	LTL-12333A			3858	35	0	grain	Hordeum vulgare	5701	Ebla	Building P4, Level IIB5	settlement	SY	36.7979	35.7981	301010	3.96379e+06	A	Calcagnile et al. 2013
4898	LTL-12334A			3863	45	0	grain	Hordeum vulgare	5701	Ebla	Building P4, Level IIB6	settlement	SY	36.7979	35.7981	301010	3.96379e+06	A	Calcagnile et al. 2013
4899	LTL-12335A			3840	35	0	grain	Hordeum vulgare	5701	Ebla	Building P4, Level IIB7	settlement	SY	36.7979	35.7981	301010	3.96379e+06	A	Calcagnile et al. 2013
4900	LTL-12336A			3893	35	0	grain	Hordeum vulgare	5701	Ebla	Building P4, Level IIB8	settlement	SY	36.7979	35.7981	301010	3.96379e+06	A	Calcagnile et al. 2013
6627	OxA-572			4730	100	0	bone		10417	Arjoune	Tr.VI	settlement	SY	36.55	34.55	275192	3.82587e+06	B	CalPal
4866	LT-386A			3652	35	-21	fruit (charred)		5701	Ebla		settlement	SY	36.7979	35.7981	301010	3.96379e+06	A	CalPal
7401	P-468			4949	75	0	charcoal		10713	Grai Resh	coupe N de la route, à -3 m	settlement	IQ	41.46	36.21	721145	4.01005e+06	B	CalPal
1588	Beta-6318			3950	100	0			333	Gritille	Phase: BZ;GT 3340 op.XVII/70 L 119	settlement	TR	38.5654	37.5492	461611	4.15589e+06	B	CalPal
10466			NoLabID	5085	65	0			16364	Habuba Kabira		settlement	SY	38.0608	36.1503	415515	4.00103e+06	A	CalPal
10471			NoLabID	4200	150	0			2657	Mari	PP2, palace	settlement	SY	40.8885	34.5514	673275	3.82492e+06	A	CalPal
6725	OxA-8233			4290	40	0	bone	Homo sapiens	3385	Nevali Çori	Burial 44	settlement	TR	38.6056	37.5183	465147	4.15244e+06	A	CalPal
7891	QTL-2036A			4144	45	-20.8	grain (charred)	Cerealia	5705	Qatna		settlement	SY	36.8658	34.835	304845	3.85682e+06	A	CalPal
7892	QTL-2037A			4268	50	-24	grain (charred)	Cerealia	5705	Qatna		settlement	SY	36.8658	34.835	304845	3.85682e+06	A	CalPal
7893	QTL-2038A			4132	40	-24.8	grain (charred)	Cerealia	5705	Qatna		settlement	SY	36.8658	34.835	304845	3.85682e+06	A	CalPal
7894	QTL-2039A			4219	40	-24.8	grain (charred)	Cerealia	5705	Qatna		settlement	SY	36.8658	34.835	304845	3.85682e+06	A	CalPal
7895	QTL-2042A			4248	50	-21.7	grain (charred)	Cerealia	5705	Qatna		settlement	SY	36.8658	34.835	304845	3.85682e+06	A	CalPal
7896	QTL-2043A			4371	40	-21.9	grain (charred)	Cerealia	5705	Qatna		settlement	SY	36.8658	34.835	304845	3.85682e+06	A	CalPal
7897	QTL-2044A			4102	60	-25.1	grain (charred)	Cerealia	5705	Qatna		settlement	SY	36.8658	34.835	304845	3.85682e+06	A	CalPal
7898	QTL-2045A			4489	45	-25.2	grain (charred)	Cerealia	5705	Qatna		settlement	SY	36.8658	34.835	304845	3.85682e+06	A	CalPal
7115	P-1792			3970	70	0	charcoal		10684	Selenkahiye	Operation W43, Area 4, floor of Level 3	settlement	SY	38.05	36.1	414486	3.99546e+06	B	CalPal
7116	P-1793			3790	60	0	charcoal		10684	Selenkahiye	Operation X43, Area 4, Level 2	settlement	SY	38.05	36.1	414486	3.99546e+06	B	CalPal
7117	P-1794			3620	50	0	charcoal		10684	Selenkahiye	Operation X43, Area 4, Level 5.	settlement	SY	38.05	36.1	414486	3.99546e+06	B	CalPal
7118	P-1795			3930	60	0	charcoal		10684	Selenkahiye	Operation W42, Area 3, floor next to oven of Level 1	settlement	SY	38.05	36.1	414486	3.99546e+06	B	CalPal
7119	P-1796			3880	60	0	charcoal		10684	Selenkahiye	Operation W42, Area 3, Level next to oven	settlement	SY	38.05	36.1	414486	3.99546e+06	B	CalPal
7120	P-1797			3740	70	0	charcoal		10684	Selenkahiye	Operation Q26, Area 2, Level 14	settlement	SY	38.05	36.1	414486	3.99546e+06	B	CalPal
5553	NUTA2-13080			4095	29	-25.5	charcoal		16144	Tell Ghanem al-Ali	TGAA-1	settlement	SY	39.42	35.7782	537963	3.95943e+06	A	CalPal
5554	NUTA2-13083			4107	29	-23.1	charcoal		16144	Tell Ghanem al-Ali	TGAA-2	settlement	SY	39.42	35.7782	537963	3.95943e+06	A	CalPal
5555	NUTA2-13084			4048	32	-26.8	charcoal		16144	Tell Ghanem al-Ali	TGAA-3	settlement	SY	39.42	35.7782	537963	3.95943e+06	A	CalPal
5556	NUTA2-13099			4001	30	-26.8	charcoal		16144	Tell Ghanem al-Ali	GHA07-3	settlement	SY	39.42	35.7782	537963	3.95943e+06	A	CalPal
5557	NUTA2-13103			4055	31	-27.4	charcoal		16144	Tell Ghanem al-Ali	GHA07-1234	settlement	SY	39.42	35.7782	537963	3.95943e+06	A	CalPal
5558	NUTA2-13538			4221	30	-30.3	charcoal		16144	Tell Ghanem al-Ali	GHA07-7	settlement	SY	39.42	35.7782	537963	3.95943e+06	A	CalPal
5559	NUTA2-13542			4019	28	-25.9	charcoal		16144	Tell Ghanem al-Ali	GHA07-2	settlement	SY	39.42	35.7782	537963	3.95943e+06	A	CalPal
5560	NUTA2-14086			3946	28	-24.3	charcoal		16144	Tell Ghanem al-Ali	GA-S2-13	settlement	SY	39.42	35.7782	537963	3.95943e+06	A	CalPal
5561	NUTA2-14087			4058	27	-26.5	charcoal		16144	Tell Ghanem al-Ali	GA-S2-16	settlement	SY	39.42	35.7782	537963	3.95943e+06	A	CalPal
5562	NUTA2-14088			3703	27	-25.4	charcoal		16144	Tell Ghanem al-Ali	GA-S2-27	settlement	SY	39.42	35.7782	537963	3.95943e+06	A	CalPal
5563	NUTA2-14089			3695	28	-27.3	charcoal		16144	Tell Ghanem al-Ali	GA-S2-28	settlement	SY	39.42	35.7782	537963	3.95943e+06	A	CalPal
5564	NUTA2-14092			3760	27	-26.5	charcoal		16144	Tell Ghanem al-Ali	GA-S2-29	settlement	SY	39.42	35.7782	537963	3.95943e+06	A	CalPal
5565	NUTA2-14093			3753	28	-26.1	charcoal		16144	Tell Ghanem al-Ali	GA-S2-30	settlement	SY	39.42	35.7782	537963	3.95943e+06	A	CalPal
5566	NUTA2-14094			3744	27	-25.9	charcoal		16144	Tell Ghanem al-Ali	GA-S2-31	settlement	SY	39.42	35.7782	537963	3.95943e+06	A	CalPal
5567	NUTA2-14095			4339	28	-24.8	charcoal		16144	Tell Ghanem al-Ali	GA-S2-32	settlement	SY	39.42	35.7782	537963	3.95943e+06	A	CalPal
5568	NUTA2-14096			4410	28	-26	charcoal		16144	Tell Ghanem al-Ali	GA-S2-33	settlement	SY	39.42	35.7782	537963	3.95943e+06	A	CalPal
5569	NUTA2-14097			4351	28	-25.1	charcoal		16144	Tell Ghanem al-Ali	GA-S2-36	settlement	SY	39.42	35.7782	537963	3.95943e+06	A	CalPal
5570	NUTA2-14132			3970	28	-26.1	charcoal		16144	Tell Ghanem al-Ali	GA-S2-1	settlement	SY	39.42	35.7782	537963	3.95943e+06	A	CalPal
5571	NUTA2-14133			3914	30	-25.1	charcoal		16144	Tell Ghanem al-Ali	GA-S2-2	settlement	SY	39.42	35.7782	537963	3.95943e+06	A	CalPal
5572	NUTA2-14134			4007	29	-27	charcoal		16144	Tell Ghanem al-Ali	GA-S2-4	settlement	SY	39.42	35.7782	537963	3.95943e+06	A	CalPal
5573	NUTA2-14135			4053	29	-12.3	charcoal		16144	Tell Ghanem al-Ali	GA-S2-5	settlement	SY	39.42	35.7782	537963	3.95943e+06	A	CalPal
5574	NUTA2-14136			4031	30	-17.4	charcoal		16144	Tell Ghanem al-Ali	GA-S2-6	settlement	SY	39.42	35.7782	537963	3.95943e+06	A	CalPal
5575	NUTA2-14139			3963	32	-26.7	charcoal		16144	Tell Ghanem al-Ali	GA-S2-10	settlement	SY	39.42	35.7782	537963	3.95943e+06	A	CalPal
5576	NUTA2-14140			4007	35	-28	charcoal		16144	Tell Ghanem al-Ali	GA-S2-11	settlement	SY	39.42	35.7782	537963	3.95943e+06	A	CalPal
5577	NUTA2-14169			4076	31	-26.8	charcoal		16144	Tell Ghanem al-Ali	GA-S2-17	settlement	SY	39.42	35.7782	537963	3.95943e+06	A	CalPal
5578	NUTA2-14171			4071	31	-23.7	charcoal		16144	Tell Ghanem al-Ali	GA-S2-18	settlement	SY	39.42	35.7782	537963	3.95943e+06	A	CalPal
5579	NUTA2-14172			4010	31	-25.2	charcoal		16144	Tell Ghanem al-Ali	GA-S2-19	settlement	SY	39.42	35.7782	537963	3.95943e+06	A	CalPal
5580	NUTA2-14173			4117	31	-25.2	charcoal		16144	Tell Ghanem al-Ali	GA-S2-20	settlement	SY	39.42	35.7782	537963	3.95943e+06	A	CalPal
5581	NUTA2-14174			3808	31	-24.1	charcoal		16144	Tell Ghanem al-Ali	GA-S2-22	settlement	SY	39.42	35.7782	537963	3.95943e+06	A	CalPal
5582	NUTA2-14175			4215	31	-26	charcoal		16144	Tell Ghanem al-Ali	GA-S2-25	settlement	SY	39.42	35.7782	537963	3.95943e+06	A	CalPal
5583	NUTA2-14176			3838	31	-24.4	charcoal		16144	Tell Ghanem al-Ali	GA-S2-26	settlement	SY	39.42	35.7782	537963	3.95943e+06	A	CalPal
3246	GrN-13038			6110	80	0	charcoal		3450	Tell Hammam et-Turkman	Stratum 6	settlement	SY	39.0569	36.4822	505097	4.03744e+06	A	CalPal
10481			NoLabID	4210	120	0			3678	Tell Sukas	Level 27	settlement	SY	35.9222	35.3063	220152	3.91136e+06	A	CalPal
5333	M-1844/1844a			6430	220	0			16129	Turlu		settlement	TR	37.85	37.04	397729	4.09993e+06	B	CalPal
4805	Le-1015			6160	130	0			5644	Yarim Tepe II	niv. III, -1,70 à -1,90 m	settlement	IQ	42.3487	36.3373	800570	4.02657e+06	A	CalPal
4817	Le-1172			6430	80	0			5644	Yarim Tepe II	niv. VI, -4,40 Xa -4,60 m	settlement	IQ	42.3487	36.3373	800570	4.02657e+06	A	CalPal
4819	Le-1173			6110	110	0			5644	Yarim Tepe II	niv. VI, -4,20 m	settlement	IQ	42.3487	36.3373	800570	4.02657e+06	A	CalPal
4821	Le-1174			6440	80	0			5644	Yarim Tepe II	niv. VI, -4,70 m	settlement	IQ	42.3487	36.3373	800570	4.02657e+06	A	CalPal
4823	Le-1211			6500	100	0			5644	Yarim Tepe II	niv. VI, -4,30 m	settlement	IQ	42.3487	36.3373	800570	4.02657e+06	A	CalPal
4825	Le-1212			6400	120	0			5644	Yarim Tepe II	niv. VII, -4,85 à -5,20 m	settlement	IQ	42.3487	36.3373	800570	4.02657e+06	A	CalPal
6628	OxA-573			5650	100	0	bone (charred)		10417	Arjoune	Tr.VI; Trench VI	settlement	SY	36.55	34.55	275192	3.82587e+06	B	CalPal; Flohr et al. 2016
6629	OxA-574			6440	90	0	bone (charred)		10417	Arjoune	Tr.VII; Trench VII	settlement	SY	36.55	34.55	275192	3.82587e+06	B	CalPal; Flohr et al. 2016
6632	OxA-577			6480	130	0	bone	Homo sapiens	10417	Arjoune	Tr.VII; Trench VII	settlement	SY	36.55	34.55	275192	3.82587e+06	B	CalPal; Flohr et al. 2016
6722	OxA-816			5810	80	0	grain (charred)	Cerealia	10417	Arjoune	Tr.VI; Trench VI	settlement	SY	36.55	34.55	275192	3.82587e+06	B	CalPal; Flohr et al. 2016
6723	OxA-817			5850	80	0	grain (charred)	Cerealia	10417	Arjoune	Tr.VI; Trench VI	settlement	SY	36.55	34.55	275192	3.82587e+06	B	CalPal; Flohr et al. 2016
6724	OxA-818			5450	80	0	bone	Sus	10417	Arjoune	Tr.VI; Trench VI	settlement	SY	36.55	34.55	275192	3.82587e+06	B	CalPal; Flohr et al. 2016
3217	GrN-10686			5600	160	0	charcoal		2876	Hayaz Höyük	Square FG314	settlement	TR	38.33	37.48	440762	4.14833e+06	B	CalPal; Flohr et al. 2016
3221	GrN-11654			5530	50	0	charcoal		2876	Hayaz Höyük	Square EG83	settlement	TR	38.33	37.48	440762	4.14833e+06	B	CalPal; Flohr et al. 2016
4368	IRPA-168			5383	200	0	bone	animal	3663	Qala'at el Mudiq	Level IV; layer IV	settlement	SY	36.53	35.32	275466	3.91133e+06	B	CalPal; Flohr et al. 2016
7602	Poz-25442			2845	35	0	fruitstone (charred)	Olea europaea	10750	Tell Tweini	I-II Transition;TWE08-EP148; Level 6E	settlement	SY	35.9364	35.3717	221667	3.91857e+06	A	CalPal; Kaniewski et al. 2011
7603	Poz-25443			2880	35	0	charcoal	Quercus	10750	Tell Tweini	I-II Transition;TWE08-EP149; Level 6E	settlement	SY	35.9364	35.3717	221667	3.91857e+06	A	CalPal; Kaniewski et al. 2011
7604	Poz-26396			2780	35	0	charcoal	Quercus	10750	Tell Tweini	I-II Transition;TWE08-EP86; Level 6E	settlement	SY	35.9364	35.3717	221667	3.91857e+06	A	CalPal; Kaniewski et al. 2011
7060	P-1473			4782	60	0	charcoal		465	Tell el Cüdeyde	Phase G;basal Phase G	settlement	TR	36.586	36.2677	283150	4.01634e+06	B	CalPal; TAY Project
2396	CAMS-81873			4075	25	-23	grain	Hordeum vulgare	11326	Tell Leilan	Tell Leilan 44 W 13 15 #5	settlement	SY	41.5053	36.9572	723056	4.09306e+06	A	CalPal; Weiss 2013
2296	CAMS-104154			3815	30	-23	grain	Hordeum vulgare	11326	Tell Leilan	L02 44S16 33 1a	settlement	SY	41.5053	36.9572	723056	4.09306e+06	A	CalPal; Weiss et al. 2012
2297	CAMS-104155			3830	30	-23	grain	Hordeum vulgare	11326	Tell Leilan	L02 44S16 33 1b	settlement	SY	41.5053	36.9572	723056	4.09306e+06	A	CalPal; Weiss et al. 2012
2298	CAMS-104156			3805	30	-23	grain	Hordeum vulgare	11326	Tell Leilan	L02 44S16 33 2a	settlement	SY	41.5053	36.9572	723056	4.09306e+06	A	CalPal; Weiss et al. 2012
2299	CAMS-104157			3795	35	-23	grain	Hordeum vulgare	11326	Tell Leilan	L02 44S16 33 2b	settlement	SY	41.5053	36.9572	723056	4.09306e+06	A	CalPal; Weiss et al. 2012
2300	CAMS-104158			2810	30	-23	grain	Hordeum vulgare	11326	Tell Leilan	L02 44S16 30 1a	settlement	SY	41.5053	36.9572	723056	4.09306e+06	A	CalPal; Weiss et al. 2012
2301	CAMS-104159			3990	30	-23	grain	Hordeum vulgare	11326	Tell Leilan	L02 44S16 30 1b	settlement	SY	41.5053	36.9572	723056	4.09306e+06	A	CalPal; Weiss et al. 2012
2302	CAMS-104160			3875	30	-23	grain	Hordeum vulgare	11326	Tell Leilan	L02 44S16 30 2	settlement	SY	41.5053	36.9572	723056	4.09306e+06	A	CalPal; Weiss et al. 2012
2303	CAMS-104161			3885	30	-23	grain	Hordeum vulgare	11326	Tell Leilan	L02 44W 16 415 1a	settlement	SY	41.5053	36.9572	723056	4.09306e+06	A	CalPal; Weiss et al. 2012
2304	CAMS-104162			3880	25	-23	grain	Hordeum vulgare	11326	Tell Leilan	L02 44W16 415 1b	settlement	SY	41.5053	36.9572	723056	4.09306e+06	A	CalPal; Weiss et al. 2012
2305	CAMS-130596			3770	25	-23.4	grain	Hordeum vulgare	11326	Tell Leilan	L06 44V15 200.3:5 Hvulg.1	settlement	SY	41.5053	36.9572	723056	4.09306e+06	A	CalPal; Weiss et al. 2012
2306	CAMS-130597			3745	25	-23.4	grain	Hordeum vulgare	11326	Tell Leilan	L06 44V15 200.3:5 Hvulg.2	settlement	SY	41.5053	36.9572	723056	4.09306e+06	A	CalPal; Weiss et al. 2012
2307	CAMS-130598			3765	25	-23.4	grain	Hordeum vulgare	11326	Tell Leilan	L06 44V15 200.9 Hvulg.3	settlement	SY	41.5053	36.9572	723056	4.09306e+06	A	CalPal; Weiss et al. 2012
2308	CAMS-130599			3770	20	-22.7	grain	Hordeum vulgare	11326	Tell Leilan	L06 44V15 42.7 Hvulg.1	settlement	SY	41.5053	36.9572	723056	4.09306e+06	A	CalPal; Weiss et al. 2012
2309	CAMS-130600			3795	20	-22.7	grain	Hordeum vulgare	11326	Tell Leilan	L06 44V15 42.7 Hvulg.2	settlement	SY	41.5053	36.9572	723056	4.09306e+06	A	CalPal; Weiss et al. 2012
2310	CAMS-130601			3785	25	-22.7	grain	Hordeum vulgare	11326	Tell Leilan	L06 44V15 42.7 Hvulg.3	settlement	SY	41.5053	36.9572	723056	4.09306e+06	A	CalPal; Weiss et al. 2012
2311	CAMS-130602			3810	25	-23.7	grain	Hordeum vulgare	11326	Tell Leilan	L06 44V15 200.9 Hvulg.1	settlement	SY	41.5053	36.9572	723056	4.09306e+06	A	CalPal; Weiss et al. 2012
2312	CAMS-130603			3815	25	-23.7	grain	Hordeum vulgare	11326	Tell Leilan	L06 44V15 200.9 Hvulg.2	settlement	SY	41.5053	36.9572	723056	4.09306e+06	A	CalPal; Weiss et al. 2012
2313	CAMS-130604			3825	25	-23.7	grain	Hordeum vulgare	11326	Tell Leilan	L06 44V15 200.9 Hvulg.3	settlement	SY	41.5053	36.9572	723056	4.09306e+06	A	CalPal; Weiss et al. 2012
2314	CAMS-130605			3815	25	-21.6	grain	Hordeum vulgare	11326	Tell Leilan	L06 44T16 38.15 Hvulg.1	settlement	SY	41.5053	36.9572	723056	4.09306e+06	A	CalPal; Weiss et al. 2012
2315	CAMS-130606			3835	25	-21.6	grain	Hordeum vulgare	11326	Tell Leilan	L06 44T16 38.15 Hvulg.2	settlement	SY	41.5053	36.9572	723056	4.09306e+06	A	CalPal; Weiss et al. 2012
2316	CAMS-130607			3855	25	-21.6	grain	Hordeum vulgare	11326	Tell Leilan	L06 44T16 38.15 Hvulg.3	settlement	SY	41.5053	36.9572	723056	4.09306e+06	A	CalPal; Weiss et al. 2012
2317	CAMS-130608			3820	25	-21.6	grain	Hordeum vulgare	11326	Tell Leilan	L06 44T15 21.30 Hvulg.1	settlement	SY	41.5053	36.9572	723056	4.09306e+06	A	CalPal; Weiss et al. 2012
2318	CAMS-130609			3830	20	-21.6	grain	Hordeum vulgare	11326	Tell Leilan	L06 44T15 21.30 Hvulg.2	settlement	SY	41.5053	36.9572	723056	4.09306e+06	A	CalPal; Weiss et al. 2012
2319	CAMS-130610			3810	20	-21.6	grain	Hordeum vulgare	11326	Tell Leilan	L06 44T15 21.30 Hvulg.3	settlement	SY	41.5053	36.9572	723056	4.09306e+06	A	CalPal; Weiss et al. 2012
2320	CAMS-130611			3820	25	-24.2	grain	Aegilops	11326	Tell Leilan	L06 44T15 43.24 Aegilops.1	settlement	SY	41.5053	36.9572	723056	4.09306e+06	A	CalPal; Weiss et al. 2012
2321	CAMS-130612			3800	20	-24.2	grain	Aegilops	11326	Tell Leilan	L06 44T15 43.24 Aegilops.2	settlement	SY	41.5053	36.9572	723056	4.09306e+06	A	CalPal; Weiss et al. 2012
2322	CAMS-130613			3815	20	-24.2	grain	Aegilops	11326	Tell Leilan	L06 44T15 43.24 Aegilops.3	settlement	SY	41.5053	36.9572	723056	4.09306e+06	A	CalPal; Weiss et al. 2012
2323	CAMS-130614			3815	20	-23.2	grain	Hordeum vulgare	11326	Tell Leilan	L06 44S16 108:16 Hvulg.1	settlement	SY	41.5053	36.9572	723056	4.09306e+06	A	CalPal; Weiss et al. 2012
2324	CAMS-130615			3800	20	-23.2	grain	Hordeum vulgare	11326	Tell Leilan	L06 44S16 108:16 Hvulg.2	settlement	SY	41.5053	36.9572	723056	4.09306e+06	A	CalPal; Weiss et al. 2012
2325	CAMS-130616			3760	20	-23.2	grain	Hordeum vulgare	11326	Tell Leilan	L06 44S16 108:16 Hvulg.3	settlement	SY	41.5053	36.9572	723056	4.09306e+06	A	CalPal; Weiss et al. 2012
2326	CAMS-130617			3840	20	-23.5	grain	Triticum	11326	Tell Leilan	L06 44S16 114:7 Trit spp.1	settlement	SY	41.5053	36.9572	723056	4.09306e+06	A	CalPal; Weiss et al. 2012
2327	CAMS-130618			3770	20	-23.5	grain	Triticum	11326	Tell Leilan	L06 44S16 114:7 Trit spp.2	settlement	SY	41.5053	36.9572	723056	4.09306e+06	A	CalPal; Weiss et al. 2012
2328	CAMS-130619			3790	20	-23.5	grain	Triticum	11326	Tell Leilan	L06 44S16 114:7 Trit spp.3	settlement	SY	41.5053	36.9572	723056	4.09306e+06	A	CalPal; Weiss et al. 2012
2329	CAMS-130620			3760	20	-22.4	grain	Hordeum vulgare	11326	Tell Leilan	L06 44S16 209:10 Hvulg.1	settlement	SY	41.5053	36.9572	723056	4.09306e+06	A	CalPal; Weiss et al. 2012
2330	CAMS-130621			3800	25	-22.4	grain	Hordeum vulgare	11326	Tell Leilan	L06 44S16 209:10 Hvulg.2	settlement	SY	41.5053	36.9572	723056	4.09306e+06	A	CalPal; Weiss et al. 2012
2331	CAMS-130622			3825	25	-22.4	grain	Hordeum vulgare	11326	Tell Leilan	L06 44S16 209:10 Hvulg.3	settlement	SY	41.5053	36.9572	723056	4.09306e+06	A	CalPal; Weiss et al. 2012
2332	CAMS-130623			3825	25	-25	grain	Hordeum vulgare	11326	Tell Leilan	L06 44S16 206:16 Hvulg.1	settlement	SY	41.5053	36.9572	723056	4.09306e+06	A	CalPal; Weiss et al. 2012
2333	CAMS-130624			3790	25	-25	grain	Hordeum vulgare	11326	Tell Leilan	L06 44S16 206:16 Hvulg.2	settlement	SY	41.5053	36.9572	723056	4.09306e+06	A	CalPal; Weiss et al. 2012
2334	CAMS-130625			3775	25	-25	grain	Hordeum vulgare	11326	Tell Leilan	L06 44S16 206:16 Hvulg.3	settlement	SY	41.5053	36.9572	723056	4.09306e+06	A	CalPal; Weiss et al. 2012
2335	CAMS-130626			3795	30	-23	grain	Hordeum vulgare	11326	Tell Leilan	L06 44S16 210.4:13 Hvulg.1	settlement	SY	41.5053	36.9572	723056	4.09306e+06	A	CalPal; Weiss et al. 2012
2336	CAMS-130627			3835	25	-23	grain	Hordeum vulgare	11326	Tell Leilan	L06 44S16 210.4:13 Hvulg.2	settlement	SY	41.5053	36.9572	723056	4.09306e+06	A	CalPal; Weiss et al. 2012
2337	CAMS-130628			3805	30	-23	grain	Hordeum vulgare	11326	Tell Leilan	L06 44S16 210.4:13 Hvulg.3	settlement	SY	41.5053	36.9572	723056	4.09306e+06	A	CalPal; Weiss et al. 2012
2338	CAMS-130629			3835	25	-24.1	grain	Hordeum vulgare	11326	Tell Leilan	L06 44T16 100.19 Hvulg.1	settlement	SY	41.5053	36.9572	723056	4.09306e+06	A	CalPal; Weiss et al. 2012
2339	CAMS-130630			3850	25	-24.1	grain	Hordeum vulgare	11326	Tell Leilan	L06 44T16 100.19 Hvulg.2	settlement	SY	41.5053	36.9572	723056	4.09306e+06	A	CalPal; Weiss et al. 2012
2340	CAMS-130631			3820	25	-23	grain	Hordeum vulgare	11326	Tell Leilan	L06 44T15 Jaws 7 Hvulg.1	settlement	SY	41.5053	36.9572	723056	4.09306e+06	A	CalPal; Weiss et al. 2012
2341	CAMS-130632			3850	25	-23	grain	Hordeum vulgare	11326	Tell Leilan	L06 44T15 Jaws 7 Hvulg.2	settlement	SY	41.5053	36.9572	723056	4.09306e+06	A	CalPal; Weiss et al. 2012
2342	CAMS-130633			3835	25	-24.1	grain	Aegilops	11326	Tell Leilan	L06 44S16 113.15 Aegilop sp	settlement	SY	41.5053	36.9572	723056	4.09306e+06	A	CalPal; Weiss et al. 2012
2343	CAMS-130634			3885	25	-22.9	grain	Hordeum vulgare	11326	Tell Leilan	L06 44S16 113.15 Hordeum sp	settlement	SY	41.5053	36.9572	723056	4.09306e+06	A	CalPal; Weiss et al. 2012
2344	CAMS-130635			3870	25	-21.7	grain	Triticum	11326	Tell Leilan	L06 44S16 113.15 Trit	settlement	SY	41.5053	36.9572	723056	4.09306e+06	A	CalPal; Weiss et al. 2012
2345	CAMS-130636			3815	25	-25.5	grain	Aegilops	11326	Tell Leilan	L06 44 S16 113.15 Aeg glume	settlement	SY	41.5053	36.9572	723056	4.09306e+06	A	CalPal; Weiss et al. 2012
2346	CAMS-131476			3830	20	-23.19	grain	Hordeum vulgare	11326	Tell Leilan	L06 44S16 108:16 Hvulg 4	settlement	SY	41.5053	36.9572	723056	4.09306e+06	A	CalPal; Weiss et al. 2012
2347	CAMS-131477			3815	20	-23.19	grain	Hordeum vulgare	11326	Tell Leilan	L06 44S16 108:16 Hvulg 5	settlement	SY	41.5053	36.9572	723056	4.09306e+06	A	CalPal; Weiss et al. 2012
2348	CAMS-131478			3775	20	-23.54	grain	Hordeum vulgare	11326	Tell Leilan	L06 44S16 114:7 Trit ssp.4	settlement	SY	41.5053	36.9572	723056	4.09306e+06	A	CalPal; Weiss et al. 2012
2349	CAMS-131479			3800	20	-23.54	grain	Hordeum vulgare	11326	Tell Leilan	L06 44S16 114:7 Trit ssp.5	settlement	SY	41.5053	36.9572	723056	4.09306e+06	A	CalPal; Weiss et al. 2012
2350	CAMS-131480			3760	20	-22.38	grain	Hordeum vulgare	11326	Tell Leilan	L06 44S16 209:10 H. vulg 4	settlement	SY	41.5053	36.9572	723056	4.09306e+06	A	CalPal; Weiss et al. 2012
2351	CAMS-131481			3770	20	-22.38	grain	Hordeum vulgare	11326	Tell Leilan	L0644 S16 209:10 H.vulg 5	settlement	SY	41.5053	36.9572	723056	4.09306e+06	A	CalPal; Weiss et al. 2012
2352	CAMS-131482			3765	20	-24.99	grain	Hordeum vulgare	11326	Tell Leilan	L0644 S16 209:16 H.vulg 4	settlement	SY	41.5053	36.9572	723056	4.09306e+06	A	CalPal; Weiss et al. 2012
2353	CAMS-131483			3745	20	-24.99	grain	Hordeum vulgare	11326	Tell Leilan	L0644S16206:16 H.vulg 5	settlement	SY	41.5053	36.9572	723056	4.09306e+06	A	CalPal; Weiss et al. 2012
2354	CAMS-134344			3825	20	-23.2	grain	Hordeum vulgare	11326	Tell Leilan	44S16 R3 105 1-2 Hord r1	settlement	SY	41.5053	36.9572	723056	4.09306e+06	A	CalPal; Weiss et al. 2012
2355	CAMS-134345			3830	20	-23.2	grain	Hordeum vulgare	11326	Tell Leilan	44S16 R3 105 1-2 Hord r2	settlement	SY	41.5053	36.9572	723056	4.09306e+06	A	CalPal; Weiss et al. 2012
2356	CAMS-134346			3800	20	-23.2	grain	Hordeum vulgare	11326	Tell Leilan	44S16 R3 105 1-2 Hord r3	settlement	SY	41.5053	36.9572	723056	4.09306e+06	A	CalPal; Weiss et al. 2012
2357	CAMS-134347			3785	25	-24	grain	Hordeum vulgare	11326	Tell Leilan	44S15 13:89 mid dep Hord r1	settlement	SY	41.5053	36.9572	723056	4.09306e+06	A	CalPal; Weiss et al. 2012
2358	CAMS-134348			3800	20	-24	grain	Triticum	11326	Tell Leilan	44S15 13:89 mid dep Hord r2	settlement	SY	41.5053	36.9572	723056	4.09306e+06	A	CalPal; Weiss et al. 2012
2359	CAMS-134349			3820	20	-23.9	grain	Triticum	11326	Tell Leilan	44S15 13:89 mid dep Hord r3	settlement	SY	41.5053	36.9572	723056	4.09306e+06	A	CalPal; Weiss et al. 2012
2360	CAMS-134350			3780	20	-23.9	grain	Hordeum vulgare	11326	Tell Leilan	44S16 210 L1:31 Hord r1	settlement	SY	41.5053	36.9572	723056	4.09306e+06	A	CalPal; Weiss et al. 2012
2361	CAMS-134351			3740	20	-23.9	grain	Hordeum vulgare	11326	Tell Leilan	44S16 210 L1:31 Hord r2	settlement	SY	41.5053	36.9572	723056	4.09306e+06	A	CalPal; Weiss et al. 2012
2362	CAMS-134352			3735	20	-23.9	grain	Hordeum vulgare	11326	Tell Leilan	44S16 210 L1:31 Hord r3	settlement	SY	41.5053	36.9572	723056	4.09306e+06	A	CalPal; Weiss et al. 2012
2363	CAMS-134353			3790	20	-23.4	grain	Hordeum vulgare	11326	Tell Leilan	L06 44T16 18:115 r1	settlement	SY	41.5053	36.9572	723056	4.09306e+06	A	CalPal; Weiss et al. 2012
2364	CAMS-134354			3845	20	-23.4	grain	Hordeum vulgare	11326	Tell Leilan	L06 44T16 18:115 r2	settlement	SY	41.5053	36.9572	723056	4.09306e+06	A	CalPal; Weiss et al. 2012
2365	CAMS-142773			3770	25	-24.06	grain	Hordeum vulgare	11326	Tell Leilan	L9944W17139s3.1 Hord 2	settlement	SY	41.5053	36.9572	723056	4.09306e+06	A	CalPal; Weiss et al. 2012
2366	CAMS-142774			3680	30	-23	grain	Hordeum vulgare	11326	Tell Leilan	L9944W17lot39s3.2 Hord 1	settlement	SY	41.5053	36.9572	723056	4.09306e+06	A	CalPal; Weiss et al. 2012
2367	CAMS-142775			3620	20	-22.83	grain	Hordeum vulgare	11326	Tell Leilan	L9944W17lot39s3.2 Hord 2	settlement	SY	41.5053	36.9572	723056	4.09306e+06	A	CalPal; Weiss et al. 2012
2368	CAMS-142776			3700	20	-23	grain	Aegilops	11326	Tell Leilan	L9944W17lot39s3.3 Aeg 1	settlement	SY	41.5053	36.9572	723056	4.09306e+06	A	CalPal; Weiss et al. 2012
2369	CAMS-142811			3605	25	-23	grain	Triticum	11326	Tell Leilan	L99 44W17 lot44 s19 tritic 1	settlement	SY	41.5053	36.9572	723056	4.09306e+06	A	CalPal; Weiss et al. 2012
2370	CAMS-142812			3810	20	-23.17	grain	Triticum	11326	Tell Leilan	L99 44W17 lot44 s19 tritic 2	settlement	SY	41.5053	36.9572	723056	4.09306e+06	A	CalPal; Weiss et al. 2012
2371	CAMS-142813			3650	30	-23	grain	Hordeum vulgare	11326	Tell Leilan	L99 44W17 lot44 s20 Hord 1	settlement	SY	41.5053	36.9572	723056	4.09306e+06	A	CalPal; Weiss et al. 2012
2372	CAMS-142814			3600	20	-23.49	grain	Hordeum vulgare	11326	Tell Leilan	L99 44W17 lot201 s 7 Hord	settlement	SY	41.5053	36.9572	723056	4.09306e+06	A	CalPal; Weiss et al. 2012
2373	CAMS-142815			3555	25	-23	grain	Triticum	11326	Tell Leilan	L99 44W17 lot201 s7 triticum	settlement	SY	41.5053	36.9572	723056	4.09306e+06	A	CalPal; Weiss et al. 2012
2374	CAMS-143995			3615	30	-23	grain	Hordeum vulgare	11326	Tell Leilan	L9944W17lot201 s 7 Hord rep	settlement	SY	41.5053	36.9572	723056	4.09306e+06	A	CalPal; Weiss et al. 2012
2375	CAMS-143996			3590	30	-23	grain	Triticum	11326	Tell Leilan	L99 44W17 lot201 s 7 triticum rep	settlement	SY	41.5053	36.9572	723056	4.09306e+06	A	CalPal; Weiss et al. 2012
2376	CAMS-143997			3770	25	-23	grain	Hordeum vulgare	11326	Tell Leilan	L9944W17lot39s3.3 Hord 1	settlement	SY	41.5053	36.9572	723056	4.09306e+06	A	CalPal; Weiss et al. 2012
2377	CAMS-143998			3785	30	-23	grain	Triticum	11326	Tell Leilan	L99 44W17 lot44 s19 tritic 2 rep	settlement	SY	41.5053	36.9572	723056	4.09306e+06	A	CalPal; Weiss et al. 2012
2378	CAMS-143999			3590	30	-23	grain	Triticum	11326	Tell Leilan	L99 44W lot44 s19 tritic 1 rep	settlement	SY	41.5053	36.9572	723056	4.09306e+06	A	CalPal; Weiss et al. 2012
2379	CAMS-144000			3610	25	-23	grain	Hordeum vulgare	11326	Tell Leilan	L9944W17139s3.1 Hord 1	settlement	SY	41.5053	36.9572	723056	4.09306e+06	A	CalPal; Weiss et al. 2012
2380	CAMS-144001			3705	25	-24	grain	Triticum	11326	Tell Leilan	L99 44W17 39s3.1 trit	settlement	SY	41.5053	36.9572	723056	4.09306e+06	A	CalPal; Weiss et al. 2012
2381	CAMS-144002			3940	25	-23	grain	Aegilops	11326	Tell Leilan	L99 44W17 lot 39s3.3.2 Aeg	settlement	SY	41.5053	36.9572	723056	4.09306e+06	A	CalPal; Weiss et al. 2012
2384	CAMS-81861			3810	25	-23	grain	Hordeum vulgare	11326	Tell Leilan	L99 44 W16 29#1 A	settlement	SY	41.5053	36.9572	723056	4.09306e+06	A	CalPal; Weiss et al. 2012
2385	CAMS-81862			3835	25	-23	grain	Hordeum vulgare	11326	Tell Leilan	L99 44 W16 29#1 B	settlement	SY	41.5053	36.9572	723056	4.09306e+06	A	CalPal; Weiss et al. 2012
2386	CAMS-81863			3825	30	-23	grain	Hordeum vulgare	11326	Tell Leilan	L99 44W 16 18 #2	settlement	SY	41.5053	36.9572	723056	4.09306e+06	A	CalPal; Weiss et al. 2012
2387	CAMS-81864			3840	25	-23	grain	Hordeum vulgare	11326	Tell Leilan	L99 44W 16 299 #3A	settlement	SY	41.5053	36.9572	723056	4.09306e+06	A	CalPal; Weiss et al. 2012
2388	CAMS-81865			3865	25	-23	grain	Hordeum vulgare	11326	Tell Leilan	L99 44 W 16 29 #3 B	settlement	SY	41.5053	36.9572	723056	4.09306e+06	A	CalPal; Weiss et al. 2012
2389	CAMS-81866			3805	25	-23	grain	Hordeum vulgare	11326	Tell Leilan	L99 44 W 16 29 #4A	settlement	SY	41.5053	36.9572	723056	4.09306e+06	A	CalPal; Weiss et al. 2012
2390	CAMS-81867			3800	25	-23	grain	Hordeum vulgare	11326	Tell Leilan	L99 44 W 16 29 #4B	settlement	SY	41.5053	36.9572	723056	4.09306e+06	A	CalPal; Weiss et al. 2012
2391	CAMS-81868			3830	30	-23	grain	Hordeum vulgare	11326	Tell Leilan	L99 44 W16 29 #5	settlement	SY	41.5053	36.9572	723056	4.09306e+06	A	CalPal; Weiss et al. 2012
2392	CAMS-81869			4075	25	-23	grain	Hordeum vulgare	11326	Tell Leilan	Tell Leilan 44 W 13 15 #1	settlement	SY	41.5053	36.9572	723056	4.09306e+06	A	CalPal; Weiss et al. 2012
2393	CAMS-81870			4065	25	-23	grain	Hordeum vulgare	11326	Tell Leilan	Tell Leilan 44 W 13 15#2	settlement	SY	41.5053	36.9572	723056	4.09306e+06	A	CalPal; Weiss et al. 2012
2394	CAMS-81871			4070	25	-23	grain	Hordeum vulgare	11326	Tell Leilan	Tell Leilan 44 W 13 15 #3	settlement	SY	41.5053	36.9572	723056	4.09306e+06	A	CalPal; Weiss et al. 2012
2395	CAMS-81872			4060	25	-23	grain	Hordeum vulgare	11326	Tell Leilan	Tell Leilan 44 W 13 15#4	settlement	SY	41.5053	36.9572	723056	4.09306e+06	A	CalPal; Weiss et al. 2012
990	Beta-110930			4040	50	0	seeds (charred)		2494	Tell Brak		settlement	SY	41.0586	36.6676	683972	4.05997e+06	A	Courty 2001
1016	Beta-125320			4170	40	0	seeds (charred)		2494	Tell Brak		settlement	SY	41.0586	36.6676	683972	4.05997e+06	A	Courty 2001
5332	M-1844/-1844a			6430	220	0			16129	Turlu		settlement	TR	37.85	37.04	397729	4.09993e+06	B	Crane and Griffin 1972; Flohr et al. 2016
450	AA-68981			3939	41	0	seeds		3444	Kazane Höyük	depot floor	settlement	TR	38.8461	37.1197	486329	4.10816e+06	A	Creekmore 2008; Ristvet 2011
451	AA-68982			3958	44	0	wood		3444	Kazane Höyük	floor	settlement	TR	38.8461	37.1197	486329	4.10816e+06	A	Creekmore 2008; Ristvet 2011
452	AA-68983			3911	44	0	seeds		3444	Kazane Höyük	storage jar	settlement	TR	38.8461	37.1197	486329	4.10816e+06	A	Creekmore 2008; Ristvet 2011
4642	KIA-49181	KIK-7108		5445	30	-21.5	bone	Homo sapiens	10674	Chagar Bazar	depth: 200 cm; Chantier H. Grave T.17	settlement	SY	40.8979	36.876	669154	4.0828e+06	A	Cruells 2008; CalPal
10172	Utc-822			4020	90	0	seeds		303363	Tell al-Raqa'i	floor in area 18	settlement	SY	40.852	36.4401	665991	4.03436e+06	A	Curvers and Schwartz 1990; Ristvet 2011
10173	Utc-823			4020	70	0	seeds		303363	Tell al-Raqa'i	floor in area 18	settlement	SY	40.852	36.4401	665991	4.03436e+06	A	Curvers and Schwartz 1990; Ristvet 2011
202	AA-32662			4140	65	0			16199	Tell es Sweyhat		settlement	SY	38.2539	36.2742	432988	4.01462e+06	A	Danti and Zettler 2007
2763	Gif-496			4100	150	0	wood		2657	Mari	presargonic palace	settlement	SY	40.8885	34.5514	673275	3.82492e+06	A	Delibrias et al. 1971
2764	Gif-497			4075	150	0	wood		2657	Mari	presargonic palace	settlement	SY	40.8885	34.5514	673275	3.82492e+06	A	Delibrias et al. 1971
2765	Gif-498			4040	150	0	wood		2657	Mari	presargonic palace	settlement	SY	40.8885	34.5514	673275	3.82492e+06	A	Delibrias et al. 1971
2767	Gif-721			4000	150	0	wood		2657	Mari	Podium, presargonic palace	settlement	SY	40.8885	34.5514	673275	3.82492e+06	A	Delibrias et al. 1971
2768	Gif-722			3820	120	0	wood		2657	Mari	Jar 1, presargonic palace	settlement	SY	40.8885	34.5514	673275	3.82492e+06	A	Delibrias et al. 1971
2769	Gif-723			3720	150	0	wood		2657	Mari	Jar 2, presargonic palace	settlement	SY	40.8885	34.5514	673275	3.82492e+06	A	Delibrias et al. 1971
1702	Bin-351			4400	50	0			16364	Habuba Kabira		settlement	SY	38.0608	36.1503	415515	4.00103e+06	A	Di Nocera 2000
1910	Bln-3880			4330	50	0			16364	Habuba Kabira		settlement	SY	38.0608	36.1503	415515	4.00103e+06	A	Di Nocera 2000
3208	GrN		NoLabID	5085	65	0			16364	Habuba Kabira		settlement	SY	38.0608	36.1503	415515	4.00103e+06	A	Di Nocera 2000
3679	GrN-8463			4490	35	0			15939	Jebel Aruda		settlement	SY	38.0988	36.2348	419020	4.01037e+06	A	Di Nocera 2000
3680	GrN-8464			4510	80	0			15939	Jebel Aruda		settlement	SY	38.0988	36.2348	419020	4.01037e+06	A	Di Nocera 2000
4565	KIA-38007b			6475	37	-17.71	bone (apatite)		3646	Göbekli Tepe	Layer II, Enclosure B, Loc. 107.1; L 9-66.; layer III (II?); Enclosure B, Loc. 107.1; L 9-66.	settlement	TR	38.9225	37.2231	493125	4.11962e+06	A	Dietrich 2011; Benz 2014; Flohr et al. 2016
4594	KIA-42209			5775	25	-9.83	bone (apatite)		3646	Göbekli Tepe	Layer II; Loc. 24.4; L 9-17; layer II; Loc. 24.4; L 9-17	settlement	TR	38.9225	37.2231	493125	4.11962e+06	A	Dietrich 2011; Benz 2014; Flohr et al. 2016
4966	LTL-386A			3652	35	-21	grain	Hordeum vulgare	5701	Ebla		settlement	SY	36.7979	35.7981	301010	3.96379e+06	A	Fiorentino et al. 2008
4967	LTL-387A			3634	55	-23.5	fruitstone	Olea europaea	5701	Ebla		settlement	SY	36.7979	35.7981	301010	3.96379e+06	A	Fiorentino et al. 2008
4977	LTL-388A			4020	45	-28.2	seed	Gramineae	5701	Ebla		settlement	SY	36.7979	35.7981	301010	3.96379e+06	A	Fiorentino et al. 2008
4979	LTL-389A			3278	40	-25.6	grain	Hordeum vulgare	5701	Ebla		settlement	SY	36.7979	35.7981	301010	3.96379e+06	A	Fiorentino et al. 2008
4980	LTL-390A			3347	35	-26.9	grain	Hordeum/Triticum	5701	Ebla		settlement	SY	36.7979	35.7981	301010	3.96379e+06	A	Fiorentino et al. 2008
4981	LTL-391A			3208	50	-27.4	seed	Vicia	5701	Ebla		settlement	SY	36.7979	35.7981	301010	3.96379e+06	A	Fiorentino et al. 2008
4982	LTL-392A			3887	50	-25	grain (charred)	Triticum aestivum	5701	Ebla	Royal Palace G Level IIB1	settlement	SY	36.7979	35.7981	301010	3.96379e+06	A	Fiorentino et al. 2008
4983	LTL-393A			3830	45	-28	grain (charred)	Triticum	5701	Ebla	Royal Palace G Level IIB1	settlement	SY	36.7979	35.7981	301010	3.96379e+06	A	Fiorentino et al. 2008
4984	LTL-394A			3878	45	-25	charcoal	Olea europaea	5701	Ebla	Royal Palace G Level IIB1	settlement	SY	36.7979	35.7981	301010	3.96379e+06	A	Fiorentino et al. 2008
4985	LTL-395A			3545	45	-23.5	fruitstone	Olea europaea	5701	Ebla		settlement	SY	36.7979	35.7981	301010	3.96379e+06	A	Fiorentino et al. 2008
5008	LTL-791A			3757	45	-22.3	wood	Quercus ilex	5701	Ebla		settlement	SY	36.7979	35.7981	301010	3.96379e+06	A	Fiorentino et al. 2008
5015	LTL-846A			3998	45	-25.4	charcoal	Pomoideae	5701	Ebla		settlement	SY	36.7979	35.7981	301010	3.96379e+06	A	Fiorentino et al. 2008
5016	LTL-847A			3895	45	-27	charcoal	Pomoideae	5701	Ebla	Royal Palace G Level IIB1	settlement	SY	36.7979	35.7981	301010	3.96379e+06	A	Fiorentino et al. 2008
10202	VERA-3550			3870	35	-27	grain (charred)	Hordeum vulgare	5701	Ebla	Royal Palace G Level IIB1	settlement	SY	36.7979	35.7981	301010	3.96379e+06	A	Fiorentino et al. 2008
10203	VERA-3551			3875	25	-24	grain (charred)	Triticum	5701	Ebla	Royal Palace G Level IIB1	settlement	SY	36.7979	35.7981	301010	3.96379e+06	A	Fiorentino et al. 2008
10204	VERA-3552			3330	35	-22.1	grain	Triticum aestivum	5701	Ebla		settlement	SY	36.7979	35.7981	301010	3.96379e+06	A	Fiorentino et al. 2008
10205	VERA-3553			3320	35	-18.5	plant remains	Vicia,Triticum	5701	Ebla		settlement	SY	36.7979	35.7981	301010	3.96379e+06	A	Fiorentino et al. 2008
10206	VERA-3554			3400	35	-25.9	grain	Hordeum vulgare	5701	Ebla		settlement	SY	36.7979	35.7981	301010	3.96379e+06	A	Fiorentino et al. 2008
10207	VERA-3555			3365	35	-24.6	grain	Hordeum vulgare	5701	Ebla		settlement	SY	36.7979	35.7981	301010	3.96379e+06	A	Fiorentino et al. 2008
10208	VERA-3556			3605	40	-24.6	fruitstone	Olea europaea	5701	Ebla		settlement	SY	36.7979	35.7981	301010	3.96379e+06	A	Fiorentino et al. 2008
10209	VERA-3557			3370	35	-22.2	seed	Leguminosae	5701	Ebla		settlement	SY	36.7979	35.7981	301010	3.96379e+06	A	Fiorentino et al. 2008
10210	VERA-3558			3475	40	-23.1	charcoal	Pomoideae	5701	Ebla		settlement	SY	36.7979	35.7981	301010	3.96379e+06	A	Fiorentino et al. 2008
10211	VERA-3559			3385	35	-22.8	seed	Leguminosae	5701	Ebla		settlement	SY	36.7979	35.7981	301010	3.96379e+06	A	Fiorentino et al. 2008
10212	VERA-3560			3365	35	-22.9	charcoal	Coniferidae	5701	Ebla		settlement	SY	36.7979	35.7981	301010	3.96379e+06	A	Fiorentino et al. 2008
10514			NoLabID	3895	56	-27	charcoal	Pomoideae	5701	Ebla	Royal Palace G Level IIB1	settlement	SY	36.7979	35.7981	301010	3.96379e+06	A	Fiorentino et al. 2008
4937	LTL-2033A			3669	45	-23.2	grain (charred)	Hordeum vulgare	5705	Qatna		settlement	SY	36.8658	34.835	304845	3.85682e+06	A	Fiorentino et al. 2012
4938	LTL-2034A			3993	40	-18.1	charcoal	Olea europaea	5705	Qatna		settlement	SY	36.8658	34.835	304845	3.85682e+06	A	Fiorentino et al. 2012
4940	LTL-2036A			4144	45	-20.8	grain	Hordeum vulgare	5705	Qatna		settlement	SY	36.8658	34.835	304845	3.85682e+06	A	Fiorentino et al. 2012
4941	LTL-2037A			4268	50	-24	grain	Hordeum vulgare	5705	Qatna		settlement	SY	36.8658	34.835	304845	3.85682e+06	A	Fiorentino et al. 2012
4942	LTL-2038A			4132	40	-24.8	grain	Hordeum vulgare	5705	Qatna		settlement	SY	36.8658	34.835	304845	3.85682e+06	A	Fiorentino et al. 2012
4943	LTL-2039A			4219	40	-24.8	grain	Hordeum vulgare	5705	Qatna		settlement	SY	36.8658	34.835	304845	3.85682e+06	A	Fiorentino et al. 2012
4944	LTL-2040A			3937	45	-26.5	grain (charred)	Hordeum vulgare	5705	Qatna		settlement	SY	36.8658	34.835	304845	3.85682e+06	A	Fiorentino et al. 2012
4946	LTL-2042A			4248	50	-21.7	grain	Hordeum vulgare	5705	Qatna		settlement	SY	36.8658	34.835	304845	3.85682e+06	A	Fiorentino et al. 2012
4947	LTL-2043A			4371	40	-21.9	grain	Hordeum vulgare	5705	Qatna		settlement	SY	36.8658	34.835	304845	3.85682e+06	A	Fiorentino et al. 2012
4948	LTL-2044A			4102	60	-25.1	grain	Triticum dicoccum	5705	Qatna		settlement	SY	36.8658	34.835	304845	3.85682e+06	A	Fiorentino et al. 2012
4949	LTL-2045A			4489	45	-25.2	grain	Triticum dicoccum	5705	Qatna		settlement	SY	36.8658	34.835	304845	3.85682e+06	A	Fiorentino et al. 2012
4951	LTL-2459A			4123	45	-25.1	grain	Hordeum vulgare	5705	Qatna		settlement	SY	36.8658	34.835	304845	3.85682e+06	A	Fiorentino et al. 2012
4952	LTL-2460A			3985	45	-23.5	grain	Hordeum vulgare	5705	Qatna		settlement	SY	36.8658	34.835	304845	3.85682e+06	A	Fiorentino et al. 2012
7784	Poz-8348			3330	32	-19.6	charcoal		5705	Qatna		settlement	SY	36.8658	34.835	304845	3.85682e+06	A	Fiorentino et al. 2012
7785	Poz-8349			3586	36	-23.2	charcoal		5705	Qatna		settlement	SY	36.8658	34.835	304845	3.85682e+06	A	Fiorentino et al. 2012
4964	LTL-319A			3208	50	-27.4	seeds	Vicia	5701	Ebla		settlement	SY	36.7979	35.7981	301010	3.96379e+06	A	Fiorentino et al. 2012; CalPal
6977	P-1117			3480	60	0			10662	Tell al Rimah		settlement	IQ	42.4493	36.2571	809925	4.01798e+06	A	Fishman et al. 1977
7211	P-2324			3640	70	0	grain (charred)	Cerealia	16199	Tell es Sweyhat	grain sample from jar beneath roof beam remains	settlement	SY	38.2539	36.2742	432988	4.01462e+06	A	Fishman et al. 1977; CalPal
7219	P-2338			3730	70	0	charcoal	Populus	16199	Tell es Sweyhat	8 cm carbonized roof beam of poplar type	settlement	SY	38.2539	36.2742	432988	4.01462e+06	A	Fishman et al. 1977; CalPal
10519			NoLabID	5085	65	0			16364	Habuba Kabira		settlement	SY	38.0608	36.1503	415515	4.00103e+06	A	Flohr et al. 2016
10174	UtC-9924	KIK-1301		6185	45	-24.6	charcoal		18849	Tell Ahmar (Til Barsip)	depth = 200 cm; accumulation on a floor	settlement	SY	38.1217	36.6744	421519	4.05911e+06	A	Flohr et al. 2016
193	AA-30506			6215	55	0	grain (charred)	Cerealia	431	Tell Aqab	Level 4.19 (earliest Ubaid level)	settlement	SY	40.8956	37.0581	668539	4.10299e+06	A	Flohr et al. 2016
2240	BM-2914			5670	60	-24.5	charcoal	Cupressus sempervirens	2494	Tell Brak	phase 16; area TW, room 1, floor	settlement	SY	41.0586	36.6676	683972	4.05997e+06	A	Flohr et al. 2016
170	AA-30480			5840	50	0			18835	Tell Kuran	ash layer eroding out of side of mound	settlement	SY	40.408	36.5972	625936	4.05111e+06	A	Flohr et al. 2016
194	AA-30507			5875	80	0			18835	Tell Kuran	Area E, small ash layer	settlement	SY	40.408	36.5972	625936	4.05111e+06	A	Flohr et al. 2016
1627	Beta-75958			5850	60	0			18835	Tell Kuran	ash layer eroding out of side of mound	settlement	SY	40.408	36.5972	625936	4.05111e+06	A	Flohr et al. 2016
189	AA-30502			5510	60	0			18839	Tell Mashnaqa		settlement	SY	40.7946	36.2884	661164	4.01743e+06	A	Flohr et al. 2016
190	AA-30503			5615	50	0			18839	Tell Mashnaqa		settlement	SY	40.7946	36.2884	661164	4.01743e+06	A	Flohr et al. 2016
191	AA-30504			5560	50	0			18839	Tell Mashnaqa		settlement	SY	40.7946	36.2884	661164	4.01743e+06	A	Flohr et al. 2016
192	AA-30505			5645	55	0			18839	Tell Mashnaqa		settlement	SY	40.7946	36.2884	661164	4.01743e+06	A	Flohr et al. 2016
1630	Beta-75961			5360	70	0	bone (charred)?		18842	Wadi Khazne	K-160, 2m-diameter pit in wadi bottom	settlement	SY	40.95	36.64	674328	4.05671e+06	B	Flohr et al. 2016
1664	Beta-84578			5420	60	0	bone (charred)		18842	Wadi Khazne	K-107, ashy pit with Gawra XI sherds, in wadi bottom	settlement	SY	40.95	36.64	674328	4.05671e+06	B	Flohr et al. 2016
4806	LE-1015			6160	130	0			5644	Yarim Tepe II	niv. III, -1,70 à -1,90 m; niv. III, -1,70 à -1,90 m	settlement	IQ	42.3487	36.3373	800570	4.02657e+06	A	Flohr et al. 2016
4818	LE-1172			6430	80	0			5644	Yarim Tepe II	niv. VI, -4,40 Xa -4,60 m; niv. VI, -4,40 Xa -4,60 m	settlement	IQ	42.3487	36.3373	800570	4.02657e+06	A	Flohr et al. 2016
4820	LE-1173			6110	110	0			5644	Yarim Tepe II	niv. VI, -4,20 m; niv. VI, -4,20 m	settlement	IQ	42.3487	36.3373	800570	4.02657e+06	A	Flohr et al. 2016
4822	LE-1174			6440	80	0			5644	Yarim Tepe II	niv. VI, -4,70 m; niv. VI, -4,70 m	settlement	IQ	42.3487	36.3373	800570	4.02657e+06	A	Flohr et al. 2016
4824	LE-1211			6500	100	0			5644	Yarim Tepe II	niv. VI, -4,30 m; niv. VI, -4,30 m	settlement	IQ	42.3487	36.3373	800570	4.02657e+06	A	Flohr et al. 2016
4826	LE-1212			6400	120	0			5644	Yarim Tepe II	niv. VII, -4,85 à -5,20 m; niv. VII, -4,85 à -5,20 m	settlement	IQ	42.3487	36.3373	800570	4.02657e+06	A	Flohr et al. 2016
2241	BM-2915			5650	50	-26.2	charcoal	Populus	2494	Tell Brak	occupation level associated with hearth and 'numerical tablet'	settlement	SY	41.0586	36.6676	683972	4.05997e+06	A	Flohr et al. 2016 Q
3491	GrN-22964		DuplicateLabID	5440	120	0	charcoal		2995	Tell Atchana (Alalakh)	B3	settlement	TR	36.3847	36.2378	264974	4.0135e+06	A	Flohr et al. 2016; Yener et al. 2000; Erdoğu et al. 2003;CalPal; TAY Project	Two dates from two different sites, seemingly different but with same lab code.
223	AA-35826			4540	50	0			73	Tilbes Höyük	EBA I	settlement	TR	37.873	37.097	399850	4.10623e+06	B	Fuensanta et al. 2002
224	AA-35827			4450	50	0			73	Tilbes Höyük	EBA I	settlement	TR	37.873	37.097	399850	4.10623e+06	B	Fuensanta et al. 2002
10312	Wk-20840			4321	35	0	charcoal		7297	Moghr El Ahwal cave 2	cave 2 Ph C, locus 15, square T/L	cave	LB	35.8824	34.2846	213008	3.79811e+06	A	Garrard and Yazbeck 2013
6164	OxA-2082			4130	70	-23.3	seed (charred)		10106	Tell Kerma North	2,I,B100,25	settlement	SY	40.85	36.45	665792	4.03545e+06	B	Hedges et al. 1991
6165	OxA-2083			4100	70	-27.3	charcoal		10106	Tell Kerma North		settlement	SY	40.85	36.45	665792	4.03545e+06	B	Hedges et al. 1991
1629	Beta-75960			5570	70	0			18841	K-132	machine dug ditch next to road	settlement	SY	41.07	36.6	685152	4.0525e+06	C	Hole 2001
175	AA-30487			4625	70	0			18835	Tell Kuran		settlement	SY	40.408	36.5972	625936	4.05111e+06	A	Hole 2001
1628	Beta-75959			4710	60	0			18835	Tell Kuran		settlement	SY	40.408	36.5972	625936	4.05111e+06	A	Hole 2001
134	AA-24855			5630	55	0			18834	Tell Ziyadeh	Z/G4	settlement	SY	40.8441	36.411	665346	4.03112e+06	A	Hole 2001; Flohr et al. 2016
135	AA-24856			5540	55	0			18834	Tell Ziyadeh	X 019	settlement	SY	40.8441	36.411	665346	4.03112e+06	A	Hole 2001; Flohr et al. 2016
136	AA-24857			5555	55	0			18834	Tell Ziyadeh	X 012	settlement	SY	40.8441	36.411	665346	4.03112e+06	A	Hole 2001; Flohr et al. 2016
137	AA-24858			5535	55	0			18834	Tell Ziyadeh	X 009	settlement	SY	40.8441	36.411	665346	4.03112e+06	A	Hole 2001; Flohr et al. 2016
138	AA-24859			5870	65	0			18834	Tell Ziyadeh	A/C2 006	settlement	SY	40.8441	36.411	665346	4.03112e+06	A	Hole 2001; Flohr et al. 2016
139	AA-24860			5855	75	0			18834	Tell Ziyadeh	A/C3 008	settlement	SY	40.8441	36.411	665346	4.03112e+06	A	Hole 2001; Flohr et al. 2016
140	AA-24861			5890	55	0			18834	Tell Ziyadeh	A/C5 044	settlement	SY	40.8441	36.411	665346	4.03112e+06	A	Hole 2001; Flohr et al. 2016
141	AA-24862			5780	55	0			18834	Tell Ziyadeh	J 072/96	settlement	SY	40.8441	36.411	665346	4.03112e+06	A	Hole 2001; Flohr et al. 2016
142	AA-24863			5895	60	0			18834	Tell Ziyadeh	J.NS 105V	settlement	SY	40.8441	36.411	665346	4.03112e+06	A	Hole 2001; Flohr et al. 2016
143	AA-24864			5665	55	0			18834	Tell Ziyadeh	J 098/131	settlement	SY	40.8441	36.411	665346	4.03112e+06	A	Hole 2001; Flohr et al. 2016
144	AA-24865			5840	80	0			18834	Tell Ziyadeh	A/C1 032	settlement	SY	40.8441	36.411	665346	4.03112e+06	A	Hole 2001; Flohr et al. 2016
145	AA-24866			5905	70	0			18834	Tell Ziyadeh	C/C2 049	settlement	SY	40.8441	36.411	665346	4.03112e+06	A	Hole 2001; Flohr et al. 2016
177	AA-30490			5950	55	0			18834	Tell Ziyadeh	E2 043	settlement	SY	40.8441	36.411	665346	4.03112e+06	A	Hole 2001; Flohr et al. 2016
178	AA-30491			5360	55	0			18834	Tell Ziyadeh	A11 003	settlement	SY	40.8441	36.411	665346	4.03112e+06	A	Hole 2001; Flohr et al. 2016
179	AA-30492			5705	60	0			18834	Tell Ziyadeh	X 030	settlement	SY	40.8441	36.411	665346	4.03112e+06	A	Hole 2001; Flohr et al. 2016
180	AA-30493			5835	60	0			18834	Tell Ziyadeh	X 037	settlement	SY	40.8441	36.411	665346	4.03112e+06	A	Hole 2001; Flohr et al. 2016
181	AA-30494			5910	50	0			18834	Tell Ziyadeh	X 042	settlement	SY	40.8441	36.411	665346	4.03112e+06	A	Hole 2001; Flohr et al. 2016
182	AA-30495			5960	55	0			18834	Tell Ziyadeh	D1 031	settlement	SY	40.8441	36.411	665346	4.03112e+06	A	Hole 2001; Flohr et al. 2016
183	AA-30496			6075	50	0			18834	Tell Ziyadeh	D3 091	settlement	SY	40.8441	36.411	665346	4.03112e+06	A	Hole 2001; Flohr et al. 2016
1665	Beta-84579			5740	60	0			18834	Tell Ziyadeh	B/TP2 F.2	settlement	SY	40.8441	36.411	665346	4.03112e+06	A	Hole 2001; Flohr et al. 2016
1666	Beta-84580			5890	70	0			18834	Tell Ziyadeh	C/TP1 F.3	settlement	SY	40.8441	36.411	665346	4.03112e+06	A	Hole 2001; Flohr et al. 2016
1667	Beta-84581			5740	60	0			18834	Tell Ziyadeh	C/TP1 F.1	settlement	SY	40.8441	36.411	665346	4.03112e+06	A	Hole 2001; Flohr et al. 2016
1668	Beta-84582			5960	60	0			18834	Tell Ziyadeh	J 14#5	settlement	SY	40.8441	36.411	665346	4.03112e+06	A	Hole 2001; Flohr et al. 2016
176	AA-30488			5250	80	0	grain (charred)	Cerealia	18836	Umm Qseir	Late Chalcolithic below Late Uruk layers	settlement	SY	41	36.4167	679313	4.03203e+06	B	Hole 2001; Flohr et al. 2016
171	AA-30483			4210	50	0	seeds		18834	Tell Ziyadeh	fill of a large storage building	settlement	SY	40.8441	36.411	665346	4.03112e+06	A	Hole 2001; Ristvet 2011
172	AA-30484			4445	50	0	seeds		18834	Tell Ziyadeh	fill of a large storage building	settlement	SY	40.8441	36.411	665346	4.03112e+06	A	Hole 2001; Ristvet 2011
173	AA-30485			4385	50	0	seeds		18834	Tell Ziyadeh	fill of a large storage building	settlement	SY	40.8441	36.411	665346	4.03112e+06	A	Hole 2001; Ristvet 2011
174	AA-30486			4415	50	0	seeds		18834	Tell Ziyadeh	fill of a large storage building	settlement	SY	40.8441	36.411	665346	4.03112e+06	A	Hole 2001; Ristvet 2011
9625	TK-802			6290	220	0	charcoal		11040	Kashkashok II	level 4 (oldest); P9 hearth	settlement	SY	40.6414	36.6371	646743	4.05587e+06	A	Hole 2001;Flohr et al. 2016
4646	KIK-1180			3510	40	-24.4	charcoal		18849	Tell Ahmar (Til Barsip)		settlement	SY	38.1217	36.6744	421519	4.05911e+06	A	IRPA/KIK database
4647	KIK-1187			3500	50	-25.5	charcoal		18849	Tell Ahmar (Til Barsip)		settlement	SY	38.1217	36.6744	421519	4.05911e+06	A	IRPA/KIK database
4649	KIK-1199			4030	40	-27.8	charcoal		18849	Tell Ahmar (Til Barsip)		settlement	SY	38.1217	36.6744	421519	4.05911e+06	A	IRPA/KIK database
4650	KIK-1301	UtC-9924		6185	45	-24.6	charcoal		18849	Tell Ahmar (Til Barsip)		settlement	SY	38.1217	36.6744	421519	4.05911e+06	A	IRPA/KIK database
4651	KIK-1302			2950	35	-24.6	charcoal		18849	Tell Ahmar (Til Barsip)		settlement	SY	38.1217	36.6744	421519	4.05911e+06	A	IRPA/KIK database
4654	KIK-3806			3475	45	-25.7	charcoal		18849	Tell Ahmar (Til Barsip)		settlement	SY	38.1217	36.6744	421519	4.05911e+06	A	IRPA/KIK database
4655	KIK-3807			3390	35	-21.65	charcoal		18849	Tell Ahmar (Til Barsip)		settlement	SY	38.1217	36.6744	421519	4.05911e+06	A	IRPA/KIK database
4656	KIK-3808			3410	30	-26.95	charcoal		18849	Tell Ahmar (Til Barsip)		settlement	SY	38.1217	36.6744	421519	4.05911e+06	A	IRPA/KIK database
4659	KIK-4927			3360	40	-19.04	charcoal		18849	Tell Ahmar (Til Barsip)		settlement	SY	38.1217	36.6744	421519	4.05911e+06	A	IRPA/KIK database
4660	KIK-4928			3410	20	-27.26	charcoal		18849	Tell Ahmar (Til Barsip)		settlement	SY	38.1217	36.6744	421519	4.05911e+06	A	IRPA/KIK database
4648	KIK-1195			3780	40	-24.6	charcoal		3868	Tell Amarna		settlement	SY	38.0134	36.7453	411927	4.06707e+06	A	IRPA/KIK database
4677	KIK-8636			3529	32	-19.3	bone		3868	Tell Amarna		settlement	SY	38.0134	36.7453	411927	4.06707e+06	A	IRPA/KIK database
4678	KIK-8637			3512	33	-18.3	bone		3868	Tell Amarna		settlement	SY	38.0134	36.7453	411927	4.06707e+06	A	IRPA/KIK database
4679	KIK-8638			3434	32	-18.6	bone		3868	Tell Amarna		settlement	SY	38.0134	36.7453	411927	4.06707e+06	A	IRPA/KIK database
4680	KIK-8639			3554	32	-19.7	bone		3868	Tell Amarna		settlement	SY	38.0134	36.7453	411927	4.06707e+06	A	IRPA/KIK database
4681	KIK-8640			3379	32	-19.7	bone		3868	Tell Amarna		settlement	SY	38.0134	36.7453	411927	4.06707e+06	A	IRPA/KIK database
4682	KIK-8641			3526	33	-19.8	bone		3868	Tell Amarna		settlement	SY	38.0134	36.7453	411927	4.06707e+06	A	IRPA/KIK database
1325	Beta-281568			2880	40	-23.7	charcoal	Quercus	10750	Tell Tweini	Level 6E	settlement	SY	35.9364	35.3717	221667	3.91857e+06	A	Kaniewski et al. 2011
1326	Beta-281569			2870	40	-23.8	charcoal	Quercus	10750	Tell Tweini	Level 6E	settlement	SY	35.9364	35.3717	221667	3.91857e+06	A	Kaniewski et al. 2011
1327	Beta-281570			2910	40	-25.1	fruitstone (charred)	Olea europaea	10750	Tell Tweini	Level 7A	settlement	SY	35.9364	35.3717	221667	3.91857e+06	A	Kaniewski et al. 2011
1328	Beta-281571			3290	40	-25	charcoal	Quercus	10750	Tell Tweini	Level 7D	settlement	SY	35.9364	35.3717	221667	3.91857e+06	A	Kaniewski et al. 2011
1329	Beta-281572			2950	40	-25.9	fruitstone (charred)	Olea europaea	10750	Tell Tweini	Level 7A	settlement	SY	35.9364	35.3717	221667	3.91857e+06	A	Kaniewski et al. 2011
1330	Beta-281573			3240	40	-24.9	charcoal	Cedrus libani	10750	Tell Tweini	Level 7D	settlement	SY	35.9364	35.3717	221667	3.91857e+06	A	Kaniewski et al. 2011
1331	Beta-281574			2900	40	-26.5	charcoal	Quercus	10750	Tell Tweini	Level 6E	settlement	SY	35.9364	35.3717	221667	3.91857e+06	A	Kaniewski et al. 2011
1332	Beta-281575			2810	40	-25.4	charcoal	Quercus	10750	Tell Tweini	Level 6E	settlement	SY	35.9364	35.3717	221667	3.91857e+06	A	Kaniewski et al. 2011
1333	Beta-281576			2990	40	-24.3	fruitstone (charred)	Olea europaea	10750	Tell Tweini	Level 7A	settlement	SY	35.9364	35.3717	221667	3.91857e+06	A	Kaniewski et al. 2011
1334	Beta-281577			3290	40	-25.4	charcoal	Quercus	10750	Tell Tweini	Level 7D	settlement	SY	35.9364	35.3717	221667	3.91857e+06	A	Kaniewski et al. 2011
1335	Beta-281578			3240	40	-26.3	charcoal	Quercus	10750	Tell Tweini	Level 7D	settlement	SY	35.9364	35.3717	221667	3.91857e+06	A	Kaniewski et al. 2011
1336	Beta-281579			2930	40	-19.8	charcoal	Olea europaea	10750	Tell Tweini	Level 7A	settlement	SY	35.9364	35.3717	221667	3.91857e+06	A	Kaniewski et al. 2011
1337	Beta-281580			2860	40	-25.9	charcoal	Quercus	10750	Tell Tweini	Level 6E	settlement	SY	35.9364	35.3717	221667	3.91857e+06	A	Kaniewski et al. 2011
1338	Beta-281581			2900	40	-24.2	charcoal	Quercus	10750	Tell Tweini	Level 6E	settlement	SY	35.9364	35.3717	221667	3.91857e+06	A	Kaniewski et al. 2011
1339	Beta-281582			3000	40	-21.5	fruitstone (charred)	Olea europaea	10750	Tell Tweini	Level 7A	settlement	SY	35.9364	35.3717	221667	3.91857e+06	A	Kaniewski et al. 2011
1340	Beta-281583			2870	40	-25	charcoal	Quercus	10750	Tell Tweini	Level 6E	settlement	SY	35.9364	35.3717	221667	3.91857e+06	A	Kaniewski et al. 2011
1341	Beta-281584			3190	40	-23.5	seeds (charred)	Lens culinaris	10750	Tell Tweini	Level 7D	settlement	SY	35.9364	35.3717	221667	3.91857e+06	A	Kaniewski et al. 2011
1342	Beta-281585			3020	40	-21.2	fruitstone (charred)	Olea europaea	10750	Tell Tweini	Level 7A	settlement	SY	35.9364	35.3717	221667	3.91857e+06	A	Kaniewski et al. 2011
1343	Beta-281586			3190	40	-24.8	charcoal	Quercus	10750	Tell Tweini	Level 7D	settlement	SY	35.9364	35.3717	221667	3.91857e+06	A	Kaniewski et al. 2011
1344	Beta-281587			3170	40	-26.6	charcoal	Quercus	10750	Tell Tweini	Level 7D	settlement	SY	35.9364	35.3717	221667	3.91857e+06	A	Kaniewski et al. 2011
1345	Beta-281588			3300	40	-25.4	charcoal	Pyrus syriaca	10750	Tell Tweini	Level 7D	settlement	SY	35.9364	35.3717	221667	3.91857e+06	A	Kaniewski et al. 2011
1346	Beta-281589			3280	40	-24.8	charcoal	Quercus	10750	Tell Tweini	Level 7D	settlement	SY	35.9364	35.3717	221667	3.91857e+06	A	Kaniewski et al. 2011
1347	Beta-281590			2950	40	-22.4	seeds (charred)	Brassica oleracea	10750	Tell Tweini	Level 7A	settlement	SY	35.9364	35.3717	221667	3.91857e+06	A	Kaniewski et al. 2011
1348	Beta-281591			2950	40	-27.7	fruitstone (charred)	Olea europaea	10750	Tell Tweini	Level 7A	settlement	SY	35.9364	35.3717	221667	3.91857e+06	A	Kaniewski et al. 2011
1472	Beta-400692			2960	30	0	olive stone (charred)	Olea Europaea	10750	Tell Tweini		settlement	SY	35.9364	35.3717	221667	3.91857e+06	A	Kaniewski et al. 2019
1473	Beta-400693			2890	30	0	olive stone (charred)	Olea Europaea	10750	Tell Tweini		settlement	SY	35.9364	35.3717	221667	3.91857e+06	A	Kaniewski et al. 2019
1474	Beta-400695			3020	30	0	olive stone (charred)	Olea Europaea	10750	Tell Tweini		settlement	SY	35.9364	35.3717	221667	3.91857e+06	A	Kaniewski et al. 2019
1911	Bln-3881			4400	50	0			16364	Habuba Kabira		settlement	SY	38.0608	36.1503	415515	4.00103e+06	A	Kohlmeyer 1993
1912	Bln-3886			4480	60	0			16364	Habuba Kabira		settlement	SY	38.0608	36.1503	415515	4.00103e+06	A	Kohlmeyer 1993
764	AA-98355			3737	48	0	grain		303359	Tell Arbid		settlement	SY	41.0216	36.8724	680181	4.08262e+06	A	Kolinski and Goslar 2019
765	AA-98356			3769	39	0	grain		303359	Tell Arbid		settlement	SY	41.0216	36.8724	680181	4.08262e+06	A	Kolinski and Goslar 2019
766	AA-98357			3848	39	0	grain		303359	Tell Arbid		settlement	SY	41.0216	36.8724	680181	4.08262e+06	A	Kolinski and Goslar 2019
7647	Poz-63916			3689	30	0	grain		303359	Tell Arbid		settlement	SY	41.0216	36.8724	680181	4.08262e+06	A	Kolinski and Goslar 2019
7648	Poz-63918			3715	30	0	grain		303359	Tell Arbid		settlement	SY	41.0216	36.8724	680181	4.08262e+06	A	Kolinski and Goslar 2019
7649	Poz-63919			3556	29	0	grain		303359	Tell Arbid		settlement	SY	41.0216	36.8724	680181	4.08262e+06	A	Kolinski and Goslar 2019
7650	Poz-63920			3511	29	0	grain		303359	Tell Arbid		settlement	SY	41.0216	36.8724	680181	4.08262e+06	A	Kolinski and Goslar 2019
7651	Poz-63921			3653	30	0	grain		303359	Tell Arbid		settlement	SY	41.0216	36.8724	680181	4.08262e+06	A	Kolinski and Goslar 2019
7652	Poz-63922			3827	30	0	grain		303359	Tell Arbid		settlement	SY	41.0216	36.8724	680181	4.08262e+06	A	Kolinski and Goslar 2019
7653	Poz-63923			3630	30	0	grain		303359	Tell Arbid		settlement	SY	41.0216	36.8724	680181	4.08262e+06	A	Kolinski and Goslar 2019
7654	Poz-63924			3769	30	0	grain		303359	Tell Arbid		settlement	SY	41.0216	36.8724	680181	4.08262e+06	A	Kolinski and Goslar 2019
7655	Poz-63925			3863	30	0	grain		303359	Tell Arbid		settlement	SY	41.0216	36.8724	680181	4.08262e+06	A	Kolinski and Goslar 2019
7656	Poz-63928			3578	30	0	grain		303359	Tell Arbid		settlement	SY	41.0216	36.8724	680181	4.08262e+06	A	Kolinski and Goslar 2019
7657	Poz-63929			3653	30	0	grain		303359	Tell Arbid		settlement	SY	41.0216	36.8724	680181	4.08262e+06	A	Kolinski and Goslar 2019
7658	Poz-63930			3743	30	0	grain		303359	Tell Arbid		settlement	SY	41.0216	36.8724	680181	4.08262e+06	A	Kolinski and Goslar 2019
7659	Poz-63931			3537	30	0	grain		303359	Tell Arbid		settlement	SY	41.0216	36.8724	680181	4.08262e+06	A	Kolinski and Goslar 2019
7660	Poz-63932			3774	30	0	grain		303359	Tell Arbid		settlement	SY	41.0216	36.8724	680181	4.08262e+06	A	Kolinski and Goslar 2019
7661	Poz-63933			3722	29	0	grain		303359	Tell Arbid		settlement	SY	41.0216	36.8724	680181	4.08262e+06	A	Kolinski and Goslar 2019
7662	Poz-63934			3812	29	0	grain		303359	Tell Arbid		settlement	SY	41.0216	36.8724	680181	4.08262e+06	A	Kolinski and Goslar 2019
7663	Poz-63935			3510	30	0	grain		303359	Tell Arbid		settlement	SY	41.0216	36.8724	680181	4.08262e+06	A	Kolinski and Goslar 2019
7664	Poz-64092			3823	29	0	grain		303359	Tell Arbid		settlement	SY	41.0216	36.8724	680181	4.08262e+06	A	Kolinski and Goslar 2019
7665	Poz-64093			3815	29	0	grain		303359	Tell Arbid		settlement	SY	41.0216	36.8724	680181	4.08262e+06	A	Kolinski and Goslar 2019
7666	Poz-64094			3551	29	0	grain		303359	Tell Arbid		settlement	SY	41.0216	36.8724	680181	4.08262e+06	A	Kolinski and Goslar 2019
7667	Poz-64095			3753	29	0	grain		303359	Tell Arbid		settlement	SY	41.0216	36.8724	680181	4.08262e+06	A	Kolinski and Goslar 2019
7668	Poz-64096			3660	30	0	grain		303359	Tell Arbid		settlement	SY	41.0216	36.8724	680181	4.08262e+06	A	Kolinski and Goslar 2019
7669	Poz-64098			3525	28	0	grain		303359	Tell Arbid		settlement	SY	41.0216	36.8724	680181	4.08262e+06	A	Kolinski and Goslar 2019
7670	Poz-64099			4002	34	0	grain		303359	Tell Arbid		settlement	SY	41.0216	36.8724	680181	4.08262e+06	A	Kolinski and Goslar 2019
7671	Poz-64100			3700	30	0	grain		303359	Tell Arbid		settlement	SY	41.0216	36.8724	680181	4.08262e+06	A	Kolinski and Goslar 2019
7672	Poz-64102			3583	30	0	grain		303359	Tell Arbid		settlement	SY	41.0216	36.8724	680181	4.08262e+06	A	Kolinski and Goslar 2019
7673	Poz-64103			3757	30	0	grain		303359	Tell Arbid		settlement	SY	41.0216	36.8724	680181	4.08262e+06	A	Kolinski and Goslar 2019
7674	Poz-64104			3469	30	0	grain		303359	Tell Arbid		settlement	SY	41.0216	36.8724	680181	4.08262e+06	A	Kolinski and Goslar 2019
7675	Poz-64106			3719	29	0	grain		303359	Tell Arbid		settlement	SY	41.0216	36.8724	680181	4.08262e+06	A	Kolinski and Goslar 2019
7676	Poz-64107			3780	30	0	grain		303359	Tell Arbid		settlement	SY	41.0216	36.8724	680181	4.08262e+06	A	Kolinski and Goslar 2019
7677	Poz-64108			3596	30	0	grain		303359	Tell Arbid		settlement	SY	41.0216	36.8724	680181	4.08262e+06	A	Kolinski and Goslar 2019
7678	Poz-64109			3537	30	0	grain		303359	Tell Arbid		settlement	SY	41.0216	36.8724	680181	4.08262e+06	A	Kolinski and Goslar 2019
7679	Poz-64110			3689	29	0	grain		303359	Tell Arbid		settlement	SY	41.0216	36.8724	680181	4.08262e+06	A	Kolinski and Goslar 2019
7680	Poz-64112			3812	29	0	grain		303359	Tell Arbid		settlement	SY	41.0216	36.8724	680181	4.08262e+06	A	Kolinski and Goslar 2019
7681	Poz-64113			3650	30	0	grain		303359	Tell Arbid		settlement	SY	41.0216	36.8724	680181	4.08262e+06	A	Kolinski and Goslar 2019
7682	Poz-64114			3779	30	0	grain		303359	Tell Arbid		settlement	SY	41.0216	36.8724	680181	4.08262e+06	A	Kolinski and Goslar 2019
7683	Poz-64115			3901	29	0	grain		303359	Tell Arbid		settlement	SY	41.0216	36.8724	680181	4.08262e+06	A	Kolinski and Goslar 2019
7684	Poz-64116			3868	30	0	grain		303359	Tell Arbid		settlement	SY	41.0216	36.8724	680181	4.08262e+06	A	Kolinski and Goslar 2019
7685	Poz-64117			3582	39	0	grain		303359	Tell Arbid		settlement	SY	41.0216	36.8724	680181	4.08262e+06	A	Kolinski and Goslar 2019
7686	Poz-64118			3733	29	0	grain		303359	Tell Arbid		settlement	SY	41.0216	36.8724	680181	4.08262e+06	A	Kolinski and Goslar 2019
7687	Poz-64119			3789	29	0	grain		303359	Tell Arbid		settlement	SY	41.0216	36.8724	680181	4.08262e+06	A	Kolinski and Goslar 2019
7688	Poz-64120			3608	30	0	grain		303359	Tell Arbid		settlement	SY	41.0216	36.8724	680181	4.08262e+06	A	Kolinski and Goslar 2019
7689	Poz-64122			3864	29	0	grain		303359	Tell Arbid		settlement	SY	41.0216	36.8724	680181	4.08262e+06	A	Kolinski and Goslar 2019
7690	Poz-64123			3781	30	0	grain		303359	Tell Arbid		settlement	SY	41.0216	36.8724	680181	4.08262e+06	A	Kolinski and Goslar 2019
7691	Poz-64124			3830	30	0	grain		303359	Tell Arbid		settlement	SY	41.0216	36.8724	680181	4.08262e+06	A	Kolinski and Goslar 2019
7692	Poz-64125			3529	30	0	grain		303359	Tell Arbid		settlement	SY	41.0216	36.8724	680181	4.08262e+06	A	Kolinski and Goslar 2019
7693	Poz-64126			3864	30	0	grain		303359	Tell Arbid		settlement	SY	41.0216	36.8724	680181	4.08262e+06	A	Kolinski and Goslar 2019
7694	Poz-64127			3885	30	0	grain		303359	Tell Arbid		settlement	SY	41.0216	36.8724	680181	4.08262e+06	A	Kolinski and Goslar 2019
7695	Poz-64128			3562	30	0	grain		303359	Tell Arbid		settlement	SY	41.0216	36.8724	680181	4.08262e+06	A	Kolinski and Goslar 2019
7696	Poz-64170			3821	30	0	grain		303359	Tell Arbid		settlement	SY	41.0216	36.8724	680181	4.08262e+06	A	Kolinski and Goslar 2019
7697	Poz-64171			3644	28	0	grain		303359	Tell Arbid		settlement	SY	41.0216	36.8724	680181	4.08262e+06	A	Kolinski and Goslar 2019
7698	Poz-64172			3536	30	0	grain		303359	Tell Arbid		settlement	SY	41.0216	36.8724	680181	4.08262e+06	A	Kolinski and Goslar 2019
7699	Poz-64173			3952	30	0	grain		303359	Tell Arbid		settlement	SY	41.0216	36.8724	680181	4.08262e+06	A	Kolinski and Goslar 2019
7700	Poz-64174			3703	33	0	grain		303359	Tell Arbid		settlement	SY	41.0216	36.8724	680181	4.08262e+06	A	Kolinski and Goslar 2019
7701	Poz-64176			3525	29	0	grain		303359	Tell Arbid		settlement	SY	41.0216	36.8724	680181	4.08262e+06	A	Kolinski and Goslar 2019
7702	Poz-64177			3830	29	0	grain		303359	Tell Arbid		settlement	SY	41.0216	36.8724	680181	4.08262e+06	A	Kolinski and Goslar 2019
7703	Poz-64178			3543	29	0	grain		303359	Tell Arbid		settlement	SY	41.0216	36.8724	680181	4.08262e+06	A	Kolinski and Goslar 2019
7704	Poz-64181			3777	34	0	grain		303359	Tell Arbid		settlement	SY	41.0216	36.8724	680181	4.08262e+06	A	Kolinski and Goslar 2019
7705	Poz-64522			3685	32	0	grain		303359	Tell Arbid		settlement	SY	41.0216	36.8724	680181	4.08262e+06	A	Kolinski and Goslar 2019
7706	Poz-64523			3567	32	0	grain		303359	Tell Arbid		settlement	SY	41.0216	36.8724	680181	4.08262e+06	A	Kolinski and Goslar 2019
7707	Poz-64524			3543	30	0	grain		303359	Tell Arbid		settlement	SY	41.0216	36.8724	680181	4.08262e+06	A	Kolinski and Goslar 2019
7708	Poz-64525			3560	29	0	grain		303359	Tell Arbid		settlement	SY	41.0216	36.8724	680181	4.08262e+06	A	Kolinski and Goslar 2019
7709	Poz-64527			3775	35	0	grain		303359	Tell Arbid		settlement	SY	41.0216	36.8724	680181	4.08262e+06	A	Kolinski and Goslar 2019
7710	Poz-64528			3843	33	0	grain		303359	Tell Arbid		settlement	SY	41.0216	36.8724	680181	4.08262e+06	A	Kolinski and Goslar 2019
7711	Poz-64529			3579	46	0	grain		303359	Tell Arbid		settlement	SY	41.0216	36.8724	680181	4.08262e+06	A	Kolinski and Goslar 2019
7712	Poz-64531			3781	34	0	grain		303359	Tell Arbid		settlement	SY	41.0216	36.8724	680181	4.08262e+06	A	Kolinski and Goslar 2019
7713	Poz-64532			3930	29	0	grain		303359	Tell Arbid		settlement	SY	41.0216	36.8724	680181	4.08262e+06	A	Kolinski and Goslar 2019
7714	Poz-64533			3801	39	0	grain		303359	Tell Arbid		settlement	SY	41.0216	36.8724	680181	4.08262e+06	A	Kolinski and Goslar 2019
7715	Poz-64534			3615	30	0	grain		303359	Tell Arbid		settlement	SY	41.0216	36.8724	680181	4.08262e+06	A	Kolinski and Goslar 2019
7716	Poz-64535			3709	29	0	grain		303359	Tell Arbid		settlement	SY	41.0216	36.8724	680181	4.08262e+06	A	Kolinski and Goslar 2019
7717	Poz-64536			3809	30	0	grain		303359	Tell Arbid		settlement	SY	41.0216	36.8724	680181	4.08262e+06	A	Kolinski and Goslar 2019
7718	Poz-64537			3628	30	0	grain		303359	Tell Arbid		settlement	SY	41.0216	36.8724	680181	4.08262e+06	A	Kolinski and Goslar 2019
7719	Poz-64538			3603	29	0	grain		303359	Tell Arbid		settlement	SY	41.0216	36.8724	680181	4.08262e+06	A	Kolinski and Goslar 2019
7720	Poz-64539			3762	30	0	grain		303359	Tell Arbid		settlement	SY	41.0216	36.8724	680181	4.08262e+06	A	Kolinski and Goslar 2019
7721	Poz-64541			3847	30	0	grain		303359	Tell Arbid		settlement	SY	41.0216	36.8724	680181	4.08262e+06	A	Kolinski and Goslar 2019
7722	Poz-64542			3507	59	0	grain		303359	Tell Arbid		settlement	SY	41.0216	36.8724	680181	4.08262e+06	A	Kolinski and Goslar 2019
7723	Poz-64543			3723	30	0	grain		303359	Tell Arbid		settlement	SY	41.0216	36.8724	680181	4.08262e+06	A	Kolinski and Goslar 2019
7724	Poz-64544			3808	29	0	grain		303359	Tell Arbid		settlement	SY	41.0216	36.8724	680181	4.08262e+06	A	Kolinski and Goslar 2019
7725	Poz-64545			3534	30	0	grain		303359	Tell Arbid		settlement	SY	41.0216	36.8724	680181	4.08262e+06	A	Kolinski and Goslar 2019
7726	Poz-64546			3762	29	0	grain		303359	Tell Arbid		settlement	SY	41.0216	36.8724	680181	4.08262e+06	A	Kolinski and Goslar 2019
7727	Poz-64547			3781	34	0	grain		303359	Tell Arbid		settlement	SY	41.0216	36.8724	680181	4.08262e+06	A	Kolinski and Goslar 2019
7728	Poz-64548			3610	30	0	grain		303359	Tell Arbid		settlement	SY	41.0216	36.8724	680181	4.08262e+06	A	Kolinski and Goslar 2019
7729	Poz-64549			3506	30	0	grain		303359	Tell Arbid		settlement	SY	41.0216	36.8724	680181	4.08262e+06	A	Kolinski and Goslar 2019
7730	Poz-64551			3770	35	0	grain		303359	Tell Arbid		settlement	SY	41.0216	36.8724	680181	4.08262e+06	A	Kolinski and Goslar 2019
7731	Poz-64552			3852	30	0	grain		303359	Tell Arbid		settlement	SY	41.0216	36.8724	680181	4.08262e+06	A	Kolinski and Goslar 2019
7732	Poz-64553			3548	31	0	grain		303359	Tell Arbid		settlement	SY	41.0216	36.8724	680181	4.08262e+06	A	Kolinski and Goslar 2019
7733	Poz-64554			3785	30	0	grain		303359	Tell Arbid		settlement	SY	41.0216	36.8724	680181	4.08262e+06	A	Kolinski and Goslar 2019
7734	Poz-64555			3919	30	0	grain		303359	Tell Arbid		settlement	SY	41.0216	36.8724	680181	4.08262e+06	A	Kolinski and Goslar 2019
7735	Poz-64556			3833	29	0	grain		303359	Tell Arbid		settlement	SY	41.0216	36.8724	680181	4.08262e+06	A	Kolinski and Goslar 2019
7736	Poz-64557			3545	30	0	grain		303359	Tell Arbid		settlement	SY	41.0216	36.8724	680181	4.08262e+06	A	Kolinski and Goslar 2019
7737	Poz-64558			3685	36	0	grain		303359	Tell Arbid		settlement	SY	41.0216	36.8724	680181	4.08262e+06	A	Kolinski and Goslar 2019
7738	Poz-64561			3808	30	0	grain		303359	Tell Arbid		settlement	SY	41.0216	36.8724	680181	4.08262e+06	A	Kolinski and Goslar 2019
7739	Poz-64562			3535	30	0	grain		303359	Tell Arbid		settlement	SY	41.0216	36.8724	680181	4.08262e+06	A	Kolinski and Goslar 2019
7740	Poz-64563			3605	29	0	grain		303359	Tell Arbid		settlement	SY	41.0216	36.8724	680181	4.08262e+06	A	Kolinski and Goslar 2019
7741	Poz-64564			4033	30	0	grain		303359	Tell Arbid		settlement	SY	41.0216	36.8724	680181	4.08262e+06	A	Kolinski and Goslar 2019
7742	Poz-64566			3577	30	0	grain		303359	Tell Arbid		settlement	SY	41.0216	36.8724	680181	4.08262e+06	A	Kolinski and Goslar 2019
7743	Poz-64567			3798	30	0	grain		303359	Tell Arbid		settlement	SY	41.0216	36.8724	680181	4.08262e+06	A	Kolinski and Goslar 2019
7744	Poz-64568			3529	30	0	grain		303359	Tell Arbid		settlement	SY	41.0216	36.8724	680181	4.08262e+06	A	Kolinski and Goslar 2019
7745	Poz-64570			3491	30	0	grain		303359	Tell Arbid		settlement	SY	41.0216	36.8724	680181	4.08262e+06	A	Kolinski and Goslar 2019
7746	Poz-64571			3786	30	0	grain		303359	Tell Arbid		settlement	SY	41.0216	36.8724	680181	4.08262e+06	A	Kolinski and Goslar 2019
7747	Poz-64572			3634	30	0	grain		303359	Tell Arbid		settlement	SY	41.0216	36.8724	680181	4.08262e+06	A	Kolinski and Goslar 2019
7748	Poz-64573			3595	30	0	grain		303359	Tell Arbid		settlement	SY	41.0216	36.8724	680181	4.08262e+06	A	Kolinski and Goslar 2019
7749	Poz-64574			3770	29	0	grain		303359	Tell Arbid		settlement	SY	41.0216	36.8724	680181	4.08262e+06	A	Kolinski and Goslar 2019
7750	Poz-64575			3871	29	0	grain		303359	Tell Arbid		settlement	SY	41.0216	36.8724	680181	4.08262e+06	A	Kolinski and Goslar 2019
7751	Poz-64576			3494	27	0	grain		303359	Tell Arbid		settlement	SY	41.0216	36.8724	680181	4.08262e+06	A	Kolinski and Goslar 2019
7752	Poz-64577			3734	30	0	grain		303359	Tell Arbid		settlement	SY	41.0216	36.8724	680181	4.08262e+06	A	Kolinski and Goslar 2019
7753	Poz-64578			3810	29	0	grain		303359	Tell Arbid		settlement	SY	41.0216	36.8724	680181	4.08262e+06	A	Kolinski and Goslar 2019
7754	Poz-64580			3622	29	0	grain		303359	Tell Arbid		settlement	SY	41.0216	36.8724	680181	4.08262e+06	A	Kolinski and Goslar 2019
7755	Poz-64581			3810	30	0	grain		303359	Tell Arbid		settlement	SY	41.0216	36.8724	680181	4.08262e+06	A	Kolinski and Goslar 2019
7756	Poz-64582			3789	30	0	grain		303359	Tell Arbid		settlement	SY	41.0216	36.8724	680181	4.08262e+06	A	Kolinski and Goslar 2019
7757	Poz-64583			3510	30	0	grain		303359	Tell Arbid		settlement	SY	41.0216	36.8724	680181	4.08262e+06	A	Kolinski and Goslar 2019
7758	Poz-64584			3588	30	0	grain		303359	Tell Arbid		settlement	SY	41.0216	36.8724	680181	4.08262e+06	A	Kolinski and Goslar 2019
7759	Poz-64585			3969	30	0	grain		303359	Tell Arbid		settlement	SY	41.0216	36.8724	680181	4.08262e+06	A	Kolinski and Goslar 2019
7760	Poz-64586			3643	30	0	grain		303359	Tell Arbid		settlement	SY	41.0216	36.8724	680181	4.08262e+06	A	Kolinski and Goslar 2019
7761	Poz-64587			3848	29	0	grain		303359	Tell Arbid		settlement	SY	41.0216	36.8724	680181	4.08262e+06	A	Kolinski and Goslar 2019
7762	Poz-64588			3553	29	0	grain		303359	Tell Arbid		settlement	SY	41.0216	36.8724	680181	4.08262e+06	A	Kolinski and Goslar 2019
7769	Poz-68179			3880	35	0	grain		303359	Tell Arbid		settlement	SY	41.0216	36.8724	680181	4.08262e+06	A	Kolinski and Goslar 2019
7770	Poz-68180			3786	39	0	grain		303359	Tell Arbid		settlement	SY	41.0216	36.8724	680181	4.08262e+06	A	Kolinski and Goslar 2019
7771	Poz-68242			3834	29	0	grain		303359	Tell Arbid		settlement	SY	41.0216	36.8724	680181	4.08262e+06	A	Kolinski and Goslar 2019
7772	Poz-68243			3716	30	0	grain		303359	Tell Arbid		settlement	SY	41.0216	36.8724	680181	4.08262e+06	A	Kolinski and Goslar 2019
7773	Poz-68806			3811	34	0	grain		303359	Tell Arbid		settlement	SY	41.0216	36.8724	680181	4.08262e+06	A	Kolinski and Goslar 2019
7774	Poz-68807			3723	30	0	grain		303359	Tell Arbid		settlement	SY	41.0216	36.8724	680181	4.08262e+06	A	Kolinski and Goslar 2019
7775	Poz-68846			3674	34	0	grain		303359	Tell Arbid		settlement	SY	41.0216	36.8724	680181	4.08262e+06	A	Kolinski and Goslar 2019
7113	P-1788			3900	60	0			10684	Selankahiye		settlement	SY	38.05	36.1	414486	3.99546e+06	B	Lawn 1974
7114	P-1789			3860	70	0			10684	Selankahiye		settlement	SY	38.05	36.1	414486	3.99546e+06	B	Lawn 1974
7121	P-1798			4080	60	0			10684	Selankahiye		settlement	SY	38.05	36.1	414486	3.99546e+06	B	Lawn 1974
7486	P-890			2901	44	0	wood	Cedrus libani	25717	near Chkiff		structure	LB	35.75	35.85	206482	3.97219e+06	B	Lawn, B., 1970
7487	P-891			3133	36	0	wood	Cedrus libani	25717	near Chkiff		structure	LB	35.75	35.85	206482	3.97219e+06	B	Lawn, B., 1970
7488	P-892			2837	40	0	wood	Cedrus libani	25717	near Chkiff		structure	LB	35.75	35.85	206482	3.97219e+06	B	Lawn, B., 1970
2770	Gif-9306			3860	50	0	charcoal		2657	Mari	III Y 17 N0 15	settlement	SY	40.8885	34.5514	673275	3.82492e+06	A	Lebeau 2016
2771	Gif-9313			3840	50	0	charcoal		2657	Mari	III C 2 SO 3	settlement	SY	40.8885	34.5514	673275	3.82492e+06	A	Lebeau 2016
2772	Gif-9775			3840	50	0	charcoal		2657	Mari	Chantier B - rebord N du tell	settlement	SY	40.8885	34.5514	673275	3.82492e+06	A	Lebeau 2016
5115	Ly-15535			4000	30	0	charcoal		2657	Mari	Massif Rouge (IV E 1 NE 15)	settlement	SY	40.8885	34.5514	673275	3.82492e+06	A	Lebeau 2016
5116	Ly-15537			3840	50	0	charcoal		2657	Mari	Massif Rouge (IV G 2 SE 5)	settlement	SY	40.8885	34.5514	673275	3.82492e+06	A	Lebeau 2016
5117	Ly-15538			3895	50	0	charcoal		2657	Mari	Massif Rouge (IV H 5 SE 1)	settlement	SY	40.8885	34.5514	673275	3.82492e+06	A	Lebeau 2016
10538			NoLabID	4200	150	0			2657	Mari	PP2, palace	settlement	SY	40.8885	34.5514	673275	3.82492e+06	A	Lebeau 2016
5677	OxA-10150			3935	65	0	charcoal		303360	Tell Beydar	floor 9135 I	settlement	SY	40.5869	36.7378	641689	4.06696e+06	A	Lebeau and Milano 2003; Ristvet 2011
5678	OxA-10151			3970	55	0	charcoal		303360	Tell Beydar	ash deposit 28513, inside room 20514	settlement	SY	40.5869	36.7378	641689	4.06696e+06	A	Lebeau and Milano 2003; Ristvet 2011
5681	OxA-10155			3965	45	0	charcoal		303360	Tell Beydar	Floor 28023	settlement	SY	40.5869	36.7378	641689	4.06696e+06	A	Lebeau and Milano 2003; Ristvet 2011
5682	OxA-10156			3910	45	0	seeds		303360	Tell Beydar	Granary foundations 5756, Field E	settlement	SY	40.5869	36.7378	641689	4.06696e+06	A	Lebeau and Milano 2003; Ristvet 2011
5683	OxA-10157			3955	40	0	seeds		303360	Tell Beydar	floor 9445 in seeds	settlement	SY	40.5869	36.7378	641689	4.06696e+06	A	Lebeau and Milano 2003; Ristvet 2011
5684	OxA-10158			3885	45	0	charcoal		303360	Tell Beydar	ashy filling 28513, inside room 20514	settlement	SY	40.5869	36.7378	641689	4.06696e+06	A	Lebeau and Milano 2003; Ristvet 2011
5686	OxA-10168			3970	45	0	seeds		303360	Tell Beydar	huge Akkadian Pit 6990	settlement	SY	40.5869	36.7378	641689	4.06696e+06	A	Lebeau and Milano 2003; Ristvet 2011
5687	OxA-10169			3855	40	0	seeds		303360	Tell Beydar	Tannur 32342A. Field F3. Private house.	settlement	SY	40.5869	36.7378	641689	4.06696e+06	A	Lebeau and Milano 2003; Ristvet 2011
5688	OxA-10170			4070	45	0	seeds		303360	Tell Beydar	ash layer 9533, beneath floor 9562	settlement	SY	40.5869	36.7378	641689	4.06696e+06	A	Lebeau and Milano 2003; Ristvet 2011
5689	OxA-10171			4025	50	0	charcoal		303360	Tell Beydar	canalisation	settlement	SY	40.5869	36.7378	641689	4.06696e+06	A	Lebeau and Milano 2003; Ristvet 2011
5690	OxA-10184			4255	40	0	seeds		303360	Tell Beydar	ash layer in open space 3505	settlement	SY	40.5869	36.7378	641689	4.06696e+06	A	Lebeau and Milano 2003; Ristvet 2011
5691	OxA-10232			3934	30	0	seeds		303360	Tell Beydar	Jar 9160 in floor 9167	settlement	SY	40.5869	36.7378	641689	4.06696e+06	A	Lebeau and Milano 2003; Ristvet 2011
5693	OxA-10285			3800	40	0	charcoal		303360	Tell Beydar	Fireplace 35120	settlement	SY	40.5869	36.7378	641689	4.06696e+06	A	Lebeau and Milano 2003; Ristvet 2011
5694	OxA-10286			5930	90	0	charcoal		303360	Tell Beydar	ash deposit 28513, inside room 20514	settlement	SY	40.5869	36.7378	641689	4.06696e+06	A	Lebeau and Milano 2003; Ristvet 2011
5695	OxA-10293			4855	40	0	charcoal		303360	Tell Beydar	ash deposit 28513, inside room 20514	settlement	SY	40.5869	36.7378	641689	4.06696e+06	A	Lebeau and Milano 2003; Ristvet 2011
6655	OxA-7303			5285	60	0			2494	Tell Brak		settlement	SY	41.0586	36.6676	683972	4.05997e+06	A	Matthews 2000
6656	OxA-7304			5235	60	0			2494	Tell Brak		settlement	SY	41.0586	36.6676	683972	4.05997e+06	A	Matthews 2000
6657	OxA-7348			4730	100	0			2494	Tell Brak		settlement	SY	41.0586	36.6676	683972	4.05997e+06	A	Matthews 2000
6666	OxA-7479			4040	40	0			2494	Tell Brak		settlement	SY	41.0586	36.6676	683972	4.05997e+06	A	Matthews 2000
6667	OxA-7480			3790	40	0			2494	Tell Brak		settlement	SY	41.0586	36.6676	683972	4.05997e+06	A	Matthews 2000
6668	OxA-7481			3870	40	0			2494	Tell Brak		settlement	SY	41.0586	36.6676	683972	4.05997e+06	A	Matthews 2000
6669	OxA-7482			3880	40	0			2494	Tell Brak		settlement	SY	41.0586	36.6676	683972	4.05997e+06	A	Matthews 2000
6670	OxA-7483			3915	40	0			2494	Tell Brak		settlement	SY	41.0586	36.6676	683972	4.05997e+06	A	Matthews 2000
6671	OxA-7484			3695	40	0			2494	Tell Brak		settlement	SY	41.0586	36.6676	683972	4.05997e+06	A	Matthews 2000
6672	OxA-7485			3860	40	0			2494	Tell Brak		settlement	SY	41.0586	36.6676	683972	4.05997e+06	A	Matthews 2000
6673	OxA-7486			3825	40	0			2494	Tell Brak		settlement	SY	41.0586	36.6676	683972	4.05997e+06	A	Matthews 2000
6674	OxA-7487			3780	40	0			2494	Tell Brak		settlement	SY	41.0586	36.6676	683972	4.05997e+06	A	Matthews 2000
6675	OxA-7488			3850	45	0			2494	Tell Brak		settlement	SY	41.0586	36.6676	683972	4.05997e+06	A	Matthews 2000
6676	OxA-7489			3830	40	0			2494	Tell Brak		settlement	SY	41.0586	36.6676	683972	4.05997e+06	A	Matthews 2000
6677	OxA-7490			4155	45	0			2494	Tell Brak		settlement	SY	41.0586	36.6676	683972	4.05997e+06	A	Matthews 2000
6678	OxA-7491			4395	45	0			2494	Tell Brak		settlement	SY	41.0586	36.6676	683972	4.05997e+06	A	Matthews 2000
6679	OxA-7492			4090	45	0			2494	Tell Brak		settlement	SY	41.0586	36.6676	683972	4.05997e+06	A	Matthews 2000
6680	OxA-7517			3460	55	0			2494	Tell Brak		settlement	SY	41.0586	36.6676	683972	4.05997e+06	A	Matthews 2000
6681	OxA-7536			5250	50	0			2494	Tell Brak		settlement	SY	41.0586	36.6676	683972	4.05997e+06	A	Matthews 2000
6682	OxA-7537			5170	50	0			2494	Tell Brak		settlement	SY	41.0586	36.6676	683972	4.05997e+06	A	Matthews 2000
6683	OxA-7538			5015	55	0			2494	Tell Brak		settlement	SY	41.0586	36.6676	683972	4.05997e+06	A	Matthews 2000
6684	OxA-7539			4750	45	0			2494	Tell Brak		settlement	SY	41.0586	36.6676	683972	4.05997e+06	A	Matthews 2000
6685	OxA-7540			4900	50	0			2494	Tell Brak		settlement	SY	41.0586	36.6676	683972	4.05997e+06	A	Matthews 2000
6686	OxA-7541			3875	45	0			2494	Tell Brak		settlement	SY	41.0586	36.6676	683972	4.05997e+06	A	Matthews 2000
6687	OxA-7542			5140	50	0			2494	Tell Brak		settlement	SY	41.0586	36.6676	683972	4.05997e+06	A	Matthews 2000
6688	OxA-7543			4895	45	0			2494	Tell Brak		settlement	SY	41.0586	36.6676	683972	4.05997e+06	A	Matthews 2000
6690	OxA-7545			4105	45	0			2494	Tell Brak		settlement	SY	41.0586	36.6676	683972	4.05997e+06	A	Matthews 2000
6691	OxA-7546			3990	45	0			2494	Tell Brak		settlement	SY	41.0586	36.6676	683972	4.05997e+06	A	Matthews 2000
6692	OxA-7547			4110	45	0			2494	Tell Brak		settlement	SY	41.0586	36.6676	683972	4.05997e+06	A	Matthews 2000
6693	OxA-7548			4150	45	0			2494	Tell Brak		settlement	SY	41.0586	36.6676	683972	4.05997e+06	A	Matthews 2000
6694	OxA-7549			4110	45	0			2494	Tell Brak		settlement	SY	41.0586	36.6676	683972	4.05997e+06	A	Matthews 2000
6695	OxA-7623			3815	40	0			2494	Tell Brak		settlement	SY	41.0586	36.6676	683972	4.05997e+06	A	Matthews 2000
6696	OxA-7624			3480	45	0			2494	Tell Brak		settlement	SY	41.0586	36.6676	683972	4.05997e+06	A	Matthews 2000
6697	OxA-7625			3240	40	0			2494	Tell Brak		settlement	SY	41.0586	36.6676	683972	4.05997e+06	A	Matthews 2000
6698	OxA-7626			3335	45	0			2494	Tell Brak		settlement	SY	41.0586	36.6676	683972	4.05997e+06	A	Matthews 2000
6699	OxA-7627			3390	40	0			2494	Tell Brak		settlement	SY	41.0586	36.6676	683972	4.05997e+06	A	Matthews 2000
6700	OxA-7628			3875	45	0			2494	Tell Brak		settlement	SY	41.0586	36.6676	683972	4.05997e+06	A	Matthews 2000
6701	OxA-7629			4875	45	0			2494	Tell Brak		settlement	SY	41.0586	36.6676	683972	4.05997e+06	A	Matthews 2000
6689	OxA-7544			4070	45	0	seeds		2494	Tell Brak	fill on hard courtyard surface	settlement	SY	41.0586	36.6676	683972	4.05997e+06	A	Matthews et al. 2003; Ristvet 2011
4871	LTL-1067A			3894	50	0	charcoal		303360	Tell Beydar	Phase 3, Northern Building	settlement	SY	40.5869	36.7378	641689	4.06696e+06	A	Milano and Rova 2008; Ristvet 2011
4872	LTL-1068A			3884	45	0	seeds		303360	Tell Beydar	Phase 4a-3, Northern Building	settlement	SY	40.5869	36.7378	641689	4.06696e+06	A	Milano and Rova 2008; Ristvet 2011
4875	LTL-1072A			3900	35	0	seeds		303360	Tell Beydar	Phase 2, Northern Building	settlement	SY	40.5869	36.7378	641689	4.06696e+06	A	Milano and Rova 2008; Ristvet 2011
4876	LTL-1073A			3878	45	0	seeds		303360	Tell Beydar	Phase 4a-3, Northern Building	settlement	SY	40.5869	36.7378	641689	4.06696e+06	A	Milano and Rova 2008; Ristvet 2011
4877	LTL-1074A			4163	50	0	seeds		303360	Tell Beydar	ash covering ramp in Filed I	settlement	SY	40.5869	36.7378	641689	4.06696e+06	A	Milano and Rova 2008; Ristvet 2011
4880	LTL-1112A			3940	50	0	charcoal		303360	Tell Beydar	Phase 4a-3, Northern Building	settlement	SY	40.5869	36.7378	641689	4.06696e+06	A	Milano and Rova 2008; Ristvet 2011
4881	LTL-1113A			3945	45	0	charcoal		303360	Tell Beydar	Phase 4a-3, Northern Building	settlement	SY	40.5869	36.7378	641689	4.06696e+06	A	Milano and Rova 2008; Ristvet 2011
4883	LTL-1115A			3852	45	0	charcoal		303360	Tell Beydar	Phase 1, Northern Building	settlement	SY	40.5869	36.7378	641689	4.06696e+06	A	Milano and Rova 2008; Ristvet 2011
4884	LTL-1116A			4016	45	0	charcoal		303360	Tell Beydar	Phase 4a-3, Northern Building	settlement	SY	40.5869	36.7378	641689	4.06696e+06	A	Milano and Rova 2008; Ristvet 2011
6771	OxA-882			6100	120	0	grain (charred)	Triticum boeoticum	1060	Abu Hureyra	Level 324 -basal pit-; Trench E, phase 1, basal pit; Trench E, level 468, pit	settlement	SY	38.3933	35.8683	445228	3.96951e+06	B	Moore et al. 1986 ;CalPal; Flohr et al. 2016
3738	GX-28917			3540	70	0	charcoal		5705	Qatna	kiln	settlement	SY	36.8658	34.835	304845	3.85682e+06	A	Morandi Bonacossi 2008
3739	GX-28918			3550	100	0	charcoal		5705	Qatna	floor	settlement	SY	36.8658	34.835	304845	3.85682e+06	A	Morandi Bonacossi 2008
3740	GX-28919			3510	80	0	charcoal		5705	Qatna	floor	settlement	SY	36.8658	34.835	304845	3.85682e+06	A	Morandi Bonacossi 2008
3741	GX-28920			3820	40	0	grain	Hordeum vulgare	5705	Qatna	floor	settlement	SY	36.8658	34.835	304845	3.85682e+06	A	Morandi Bonacossi 2008
3742	GX-28921			3680	80	0	charcoal		5705	Qatna	pit	settlement	SY	36.8658	34.835	304845	3.85682e+06	A	Morandi Bonacossi 2008
3743	GX-28922			3630	40	0	charcoal		5705	Qatna	kiln	settlement	SY	36.8658	34.835	304845	3.85682e+06	A	Morandi Bonacossi 2008
3744	GX-28924			3600	130	0	charcoal		5705	Qatna	silo	settlement	SY	36.8658	34.835	304845	3.85682e+06	A	Morandi Bonacossi 2008
4935	LTL-2031A			2544	45	0	olive stone	Olea	5705	Qatna	fireplace	settlement	SY	36.8658	34.835	304845	3.85682e+06	A	Morandi Bonacossi 2008
4936	LTL-2032A			2612	45	0	olive stone	Olea	5705	Qatna	storage pit	settlement	SY	36.8658	34.835	304845	3.85682e+06	A	Morandi Bonacossi 2008
4939	LTL-2035A			3844	90	0	grain	Hordeum vulgare	5705	Qatna	silo	settlement	SY	36.8658	34.835	304845	3.85682e+06	A	Morandi Bonacossi 2008
4945	LTL-2041A			4107	80	0	charcoal		5705	Qatna	granary floor	settlement	SY	36.8658	34.835	304845	3.85682e+06	A	Morandi Bonacossi 2008
4950	LTL-2046A			3303	50	0	bone	Homo sapiens	5705	Qatna	jar burial	settlement	SY	36.8658	34.835	304845	3.85682e+06	A	Morandi Bonacossi 2008
4300	IAAA-103842			4120	30	0	soot		303478	Beilune	tomb	cemetery	SY	39.5314	35.7514	548044	3.95651e+06	A	Nishiaki 2019
4301	IAAA-110032			2590	20	0	bone	Homo sapiens	303478	Beilune	tomb	cemetery	SY	39.5314	35.7514	548044	3.95651e+06	A	Nishiaki 2019
4295	IAAA-102091			3570	30	0	charcoal		303477	Jezla	mound	settlement	SY	39.4292	35.7599	538795	3.9574e+06	A	Nishiaki 2019
4296	IAAA-102092			3740	30	0	charcoal		303477	Jezla	mound	settlement	SY	39.4292	35.7599	538795	3.9574e+06	A	Nishiaki 2019
4297	IAAA-103838			3580	30	0	charcoal		303477	Jezla	tomb	settlement	SY	39.4292	35.7599	538795	3.9574e+06	A	Nishiaki 2019
4298	IAAA-103839			3590	30	0	charcoal		303477	Jezla	mound	settlement	SY	39.4292	35.7599	538795	3.9574e+06	A	Nishiaki 2019
9615	TK-1000			6050	90	0	charcoal		18848	Kosak Shamali	Level 10; Sector A, Floor of Room 10A09	settlement	SY	38.27	36.56	434675	4.04631e+06	B	Nishiaki and Matsutani 2001; Flohr et al. 2016
9631	TK-997			5330	150	0	charcoal		18848	Kosak Shamali	Level 13; Sector A, fill accumulated on Feature 1309 (95KSL AF4-9)	settlement	SY	38.27	36.56	434675	4.04631e+06	B	Nishiaki and Matsutani 2001; Flohr et al. 2016
9632	TK-998			5790	100	0	charcoal		18848	Kosak Shamali	Level 12; Sector A, Fill of level 12 (95KSL AF4-7)	settlement	SY	38.27	36.56	434675	4.04631e+06	B	Nishiaki and Matsutani 2001; Flohr et al. 2016
9633	TK-999			6080	120	0	charcoal		18848	Kosak Shamali	Level 11; Sector A, Fill of level 11 (95KSL AF3-8)	settlement	SY	38.27	36.56	434675	4.04631e+06	B	Nishiaki and Matsutani 2001; Flohr et al. 2016
9634	TKa-11655			5710	120	0	charcoal		18848	Kosak Shamali	Level 5; Sector B, floor of Room B504	settlement	SY	38.27	36.56	434675	4.04631e+06	B	Nishiaki and Matsutani 2001; Flohr et al. 2016
9635	TKa-11656			6050	100	0	grain (charred)	Cerealia	18848	Kosak Shamali	Level 10; Sector A, Feature 10A27	settlement	SY	38.27	36.56	434675	4.04631e+06	B	Nishiaki and Matsutani 2001; Flohr et al. 2016
9636	TKa-11660			5900	150	0	charcoal		18848	Kosak Shamali	Level 1; Sector A, Fill of room 101	settlement	SY	38.27	36.56	434675	4.04631e+06	B	Nishiaki and Matsutani 2001; Flohr et al. 2016
9637	TKa-11664			5910	160	0	charcoal		18848	Kosak Shamali	Level 6; Sector B, fill of feature B603	settlement	SY	38.27	36.56	434675	4.04631e+06	B	Nishiaki and Matsutani 2001; Flohr et al. 2016
9638	TKa-11668			6140	120	0	charcoal		18848	Kosak Shamali	Level 18; Sector A, fill of Pit 1805	settlement	SY	38.27	36.56	434675	4.04631e+06	B	Nishiaki and Matsutani 2001; Flohr et al. 2016
9639	TKa-11678			5550	120	0	charcoal		18848	Kosak Shamali	Level 6; Sector B, combustion room of Kilm B601	settlement	SY	38.27	36.56	434675	4.04631e+06	B	Nishiaki and Matsutani 2001; Flohr et al. 2016
9640	TKa-11859			6130	110	0	charcoal		18848	Kosak Shamali	Level 10; Sector A, Room 10A03	settlement	SY	38.27	36.56	434675	4.04631e+06	B	Nishiaki and Matsutani 2001; Flohr et al. 2016
9641	TKa-11860			6050	100	0	charcoal		18848	Kosak Shamali	Level 10; Sector A, Room 10A02	settlement	SY	38.27	36.56	434675	4.04631e+06	B	Nishiaki and Matsutani 2001; Flohr et al. 2016
6305	OxA-24699			2960	28	-19.948	bone	Sus	10171	Lidar Höyük		settlement	TR	38.4822	37.463	454212	4.14636e+06	A	Ottoni et al. 2013
6306	OxA-24700			2983	30	-20.019	bone	Sus	10171	Lidar Höyük		settlement	TR	38.4822	37.463	454212	4.14636e+06	A	Ottoni et al. 2013
6307	OxA-24701			2963	29	-20.454	bone	Sus	10171	Lidar Höyük		settlement	TR	38.4822	37.463	454212	4.14636e+06	A	Ottoni et al. 2013
6308	OxA-24709			4053	30	-19.314	bone	Sus	10171	Lidar Höyük		settlement	TR	38.4822	37.463	454212	4.14636e+06	A	Ottoni et al. 2013
340	AA-52958			6306	48	0	seed (charred)		86	Tell Kurdu	Amuq C; Amuq C; R39 upper floor (14:103)	settlement	TR	36.4447	36.3303	270640	4.02362e+06	A	Özbal et al. 2004; Flohr et al. 2016; TAY Project
118	AA-14708A			3850	70	0	seeds		17540	Jerablus Tahtani	Tomb 302	settlement	SY	38.0212	36.7901	412667	4.07204e+06	A	Peltenburg 2007
119	AA-14988			3510	60	0	seeds		17540	Jerablus Tahtani	Tomb 302	settlement	SY	38.0212	36.7901	412667	4.07204e+06	A	Peltenburg 2007
3697	GU-10345			3890	40	0	seeds		17540	Jerablus Tahtani	Tomb 302	settlement	SY	38.0212	36.7901	412667	4.07204e+06	A	Peltenburg 2007
3698	GU-10408			3835	80	0	seeds		17540	Jerablus Tahtani	Tomb 302	settlement	SY	38.0212	36.7901	412667	4.07204e+06	A	Peltenburg 2007
3699	GU-13568			4050	35	0			17540	Jerablus Tahtani	Tomb 302	settlement	SY	38.0212	36.7901	412667	4.07204e+06	A	Peltenburg 2007
3700	GU-13569			4110	40	0			17540	Jerablus Tahtani	Tomb 302	settlement	SY	38.0212	36.7901	412667	4.07204e+06	A	Peltenburg 2007
3701	GU-13570			4085	35	0			17540	Jerablus Tahtani	Tomb 302	settlement	SY	38.0212	36.7901	412667	4.07204e+06	A	Peltenburg 2007
3702	GU-13572			4040	35	0			17540	Jerablus Tahtani	Tomb 302	settlement	SY	38.0212	36.7901	412667	4.07204e+06	A	Peltenburg 2007
1669	Beta-88280			4390	50	0			15759	Tell al-Judaidah	EBA	settlement	TR	36.586	36.2677	283150	4.01634e+06	A	Philip and Millard 2000
1670	Beta-88281			4270	70	0			15759	Tell al-Judaidah		settlement	TR	36.586	36.2677	283150	4.01634e+06	A	Philip and Millard 2000
4867	LTL- 2956a			3895	45	0	seeds		303360	Tell Beydar	Area P, Metal workshop, 16631-E-1	settlement	SY	40.5869	36.7378	641689	4.06696e+06	A	Ristvet 2011
4868	LTL- 2957a			3755	40	0	seeds		303360	Tell Beydar	Area P, Metal workshop, 16672- E-3	settlement	SY	40.5869	36.7378	641689	4.06696e+06	A	Ristvet 2011
4870	LTL-1065A			3902	40	0	wood		303360	Tell Beydar	grave	settlement	SY	40.5869	36.7378	641689	4.06696e+06	A	Ristvet 2011
4873	LTL-1069A			4091	45	0	seeds		303360	Tell Beydar	Floor 6162	settlement	SY	40.5869	36.7378	641689	4.06696e+06	A	Ristvet 2011
4874	LTL-1070A			4131	45	0	seeds		303360	Tell Beydar	base of the wall, 61704-E-2	settlement	SY	40.5869	36.7378	641689	4.06696e+06	A	Ristvet 2011
4878	LTL-1075A			3925	50	0	seeds		303360	Tell Beydar	Phase 3, Northern Building	settlement	SY	40.5869	36.7378	641689	4.06696e+06	A	Ristvet 2011
4879	LTL-1081A			3851	45	0	charcoal		303360	Tell Beydar	Phase 3, Northern Building	settlement	SY	40.5869	36.7378	641689	4.06696e+06	A	Ristvet 2011
4882	LTL-1114A			3801	55	0	charcoal		303360	Tell Beydar	grave	settlement	SY	40.5869	36.7378	641689	4.06696e+06	A	Ristvet 2011
4961	LTL-2954A			3820	60	0	charcoal		303360	Tell Beydar	Area M, workshop floor	settlement	SY	40.5869	36.7378	641689	4.06696e+06	A	Ristvet 2011
4962	LTL-2955A			3800	80	0	charcoal		303360	Tell Beydar	Area M, workshop floor	settlement	SY	40.5869	36.7378	641689	4.06696e+06	A	Ristvet 2011
4963	LTL-2958a			3755	45	0	seeds		303360	Tell Beydar	Area P, Metal workshop,16557-E-6	settlement	SY	40.5869	36.7378	641689	4.06696e+06	A	Ristvet 2011
2397	CAMS-94319			3970	30	0	seeds		11326	Tell Leilan		settlement	SY	41.5053	36.9572	723056	4.09306e+06	A	Ristvet 2011
2398	CAMS-94320			4010	30	0	seeds		11326	Tell Leilan		settlement	SY	41.5053	36.9572	723056	4.09306e+06	A	Ristvet 2011
2399	CAMS-94321			3940	30	0	seeds		11326	Tell Leilan		settlement	SY	41.5053	36.9572	723056	4.09306e+06	A	Ristvet 2011
2400	CAMS-94322			4045	30	0	seeds		11326	Tell Leilan	floor	settlement	SY	41.5053	36.9572	723056	4.09306e+06	A	Ristvet 2011
2401	CAMS-94323			4090	35	0	seeds		11326	Tell Leilan	floor	settlement	SY	41.5053	36.9572	723056	4.09306e+06	A	Ristvet 2011
2402	CAMS-94324			4070	30	0	seeds		11326	Tell Leilan	floor	settlement	SY	41.5053	36.9572	723056	4.09306e+06	A	Ristvet 2011
2403	CAMS-94325			4085	30	0	seeds		11326	Tell Leilan	ash-tip	settlement	SY	41.5053	36.9572	723056	4.09306e+06	A	Ristvet 2011
2404	CAMS-94326			4030	30	0	seeds		11326	Tell Leilan	ash-tip	settlement	SY	41.5053	36.9572	723056	4.09306e+06	A	Ristvet 2011
2405	CAMS-94327			4025	30	0	seeds		11326	Tell Leilan	ash-tip	settlement	SY	41.5053	36.9572	723056	4.09306e+06	A	Ristvet 2011
2406	CAMS-94328			4040	30	0	seeds		11326	Tell Leilan	ash-tip	settlement	SY	41.5053	36.9572	723056	4.09306e+06	A	Ristvet 2011
2407	CAMS-94329			4045	30	0	seeds		11326	Tell Leilan	ash-tip	settlement	SY	41.5053	36.9572	723056	4.09306e+06	A	Ristvet 2011
2408	CAMS-94330			4085	30	0	seeds		11326	Tell Leilan	ash-tip	settlement	SY	41.5053	36.9572	723056	4.09306e+06	A	Ristvet 2011
2409	CAMS-94331			4070	35	0	seeds		11326	Tell Leilan	ash tip	settlement	SY	41.5053	36.9572	723056	4.09306e+06	A	Ristvet 2011
2410	CAMS-94332			4065	30	0	seeds		11326	Tell Leilan	ash tip	settlement	SY	41.5053	36.9572	723056	4.09306e+06	A	Ristvet 2011
2411	CAMS-94333			4040	30	0	seeds		11326	Tell Leilan	ash tip	settlement	SY	41.5053	36.9572	723056	4.09306e+06	A	Ristvet 2011
2412	CAMS-94334			4045	30	0	seeds		11326	Tell Leilan	Ashy lens	settlement	SY	41.5053	36.9572	723056	4.09306e+06	A	Ristvet 2011
2413	CAMS-94335			4145	30	0	seeds		11326	Tell Leilan	Ashy lens	settlement	SY	41.5053	36.9572	723056	4.09306e+06	A	Ristvet 2011
2414	CAMS-94336			4065	35	0	seeds		11326	Tell Leilan	Ashy lens	settlement	SY	41.5053	36.9572	723056	4.09306e+06	A	Ristvet 2011
9847	Ua-37211			2860	40	0	charcoal		303287	Tell Qubr Abu al-‘Atiq	Area A	settlement	SY	39.8371	35.707	575728	3.95177e+06	A	Sanjurjo-Sánchez and Fenollós 2012
9848	Ua-37212			2950	40	0	charcoal		303287	Tell Qubr Abu al-‘Atiq	Area A	settlement	SY	39.8371	35.707	575728	3.95177e+06	A	Sanjurjo-Sánchez and Fenollós 2012
9849	Ua-37213			2945	40	0	charcoal		303287	Tell Qubr Abu al-‘Atiq	Area A	settlement	SY	39.8371	35.707	575728	3.95177e+06	A	Sanjurjo-Sánchez and Fenollós 2012
9850	Ua-37214			3970	40	0	charcoal		303287	Tell Qubr Abu al-‘Atiq	Area B	settlement	SY	39.8371	35.707	575728	3.95177e+06	A	Sanjurjo-Sánchez and Fenollós 2012
9851	Ua-37215			4040	40	0	charcoal		303287	Tell Qubr Abu al-‘Atiq	Area B	settlement	SY	39.8371	35.707	575728	3.95177e+06	A	Sanjurjo-Sánchez and Fenollós 2012
9852	Ua-39508			2953	30	0	charcoal		303287	Tell Qubr Abu al-‘Atiq	Area A	settlement	SY	39.8371	35.707	575728	3.95177e+06	A	Sanjurjo-Sánchez and Fenollós 2012
9853	Ua-39509			2991	30	0	charcoal		303287	Tell Qubr Abu al-‘Atiq	Area A	settlement	SY	39.8371	35.707	575728	3.95177e+06	A	Sanjurjo-Sánchez and Fenollós 2012
9854	Ua-39510			3001	30	0	charcoal		303287	Tell Qubr Abu al-‘Atiq	Area A	settlement	SY	39.8371	35.707	575728	3.95177e+06	A	Sanjurjo-Sánchez and Fenollós 2012
9855	Ua-39511			2953	30	0	charcoal		303287	Tell Qubr Abu al-‘Atiq	Area A	settlement	SY	39.8371	35.707	575728	3.95177e+06	A	Sanjurjo-Sánchez and Fenollós 2012
9620	TK-25			4200	90	0	seed	Cerealia	11039	Telul eth-Thalathat II	granary	settlement	IQ	42.5333	36.5667	816213	4.05262e+06	A	Sato et al. 1969
43	AA-104969			3898	65	0	bone	Ovis/Capra	19353	Titriş Höyük		settlement	TR	38.6761	37.4762	471361	4.14775e+06	A	Schneider 2015
45	AA-104970			4224	44	0	bone	Ovis/Capra	19353	Titriş Höyük		settlement	TR	38.6761	37.4762	471361	4.14775e+06	A	Schneider 2015
46	AA-104971			4081	53	0	bone	Ovis/Capra	19353	Titriş Höyük		settlement	TR	38.6761	37.4762	471361	4.14775e+06	A	Schneider 2015
47	AA-104972			4141	44	0	bone	Ovis/Capra	19353	Titriş Höyük		settlement	TR	38.6761	37.4762	471361	4.14775e+06	A	Schneider 2015
48	AA-104973			3874	42	0	bone	Homo sapiens	19353	Titriş Höyük		settlement	TR	38.6761	37.4762	471361	4.14775e+06	A	Schneider 2015
49	AA-104974			3850	42	0	bone	Homo sapiens	19353	Titriş Höyük		settlement	TR	38.6761	37.4762	471361	4.14775e+06	A	Schneider 2015
10148	UM-1777			4090	70	0	grain		11326	Tell Leilan		settlement	SY	41.5053	36.9572	723056	4.09306e+06	A	Schwartz 1988
10149	UM-1812			4705	85	0	grain		11326	Tell Leilan		settlement	SY	41.5053	36.9572	723056	4.09306e+06	A	Schwartz 1988
10155	UM-3099			4060	60	0	grain		11326	Tell Leilan		settlement	SY	41.5053	36.9572	723056	4.09306e+06	A	Schwartz 1988
5464	N-3896			4980	80	0	charcoal		11326	Tell Leilan	ash layer in pit 2	settlement	SY	41.5053	36.9572	723056	4.09306e+06	A	Schwartz 1988; Ristvet 2011
5467	N-3899			4210	85	0	seeds		11326	Tell Leilan	floor	settlement	SY	41.5053	36.9572	723056	4.09306e+06	A	Schwartz 1988; Ristvet 2011
10150	UM-1813			4735	110	0	seeds		11326	Tell Leilan	hearth	settlement	SY	41.5053	36.9572	723056	4.09306e+06	A	Schwartz 1988; Ristvet 2011
10151	UM-1814			4890	70	0	seeds		11326	Tell Leilan	floor	settlement	SY	41.5053	36.9572	723056	4.09306e+06	A	Schwartz 1988; Ristvet 2011
10152	UM-1815			4625	85	0	charcoal/seeds		11326	Tell Leilan	floor	settlement	SY	41.5053	36.9572	723056	4.09306e+06	A	Schwartz 1988; Ristvet 2011
10154	UM-3098			2870	130	0	seeds		11326	Tell Leilan	ash layer in pit 2	settlement	SY	41.5053	36.9572	723056	4.09306e+06	A	Schwartz 1988; Ristvet 2011
5193	Ly-4853			3860	35	0	charcoal		6606	Al Rawda		settlement	SY	37.633	35.181	375530	3.89397e+06	A	Schwartz 2017
1086	Beta-151641			3050	40	0	seeds		256	Umm el-Marra	Southeast area, destruction level	settlement	SY	37.6934	36.134	382436	3.9996e+06	A	Schwartz 2017
1087	Beta-151642			3000	70	0	seeds		256	Umm el-Marra	Southeast area, destruction level	settlement	SY	37.6934	36.134	382436	3.9996e+06	A	Schwartz 2017
1088	Beta-151643			3100	50	0	seeds		256	Umm el-Marra	Southeast area, destruction level	settlement	SY	37.6934	36.134	382436	3.9996e+06	A	Schwartz 2017
1089	Beta-151644			3050	60	0	seeds		256	Umm el-Marra	Southeast area, destruction level	settlement	SY	37.6934	36.134	382436	3.9996e+06	A	Schwartz 2017
1090	Beta-151645			3050	80	0	seeds		256	Umm el-Marra	Southeast area, destruction level	settlement	SY	37.6934	36.134	382436	3.9996e+06	A	Schwartz 2017
9957	UCIAMS-126324			4030	20	0	plant remains		256	Umm el-Marra	Acropolis North	settlement	SY	37.6934	36.134	382436	3.9996e+06	A	Schwartz 2017
9958	UCIAMS-126325			3835	20	0	seeds		256	Umm el-Marra	Acropolis Center	settlement	SY	37.6934	36.134	382436	3.9996e+06	A	Schwartz 2017
9959	UCIAMS-126326			3075	20	0	seeds		256	Umm el-Marra	West Area A, destruction level	settlement	SY	37.6934	36.134	382436	3.9996e+06	A	Schwartz 2017
9960	UCIAMS-126327			3105	20	0	seeds		256	Umm el-Marra	West Area A, destruction level	settlement	SY	37.6934	36.134	382436	3.9996e+06	A	Schwartz 2017
9961	UCIAMS-126328			3790	15	0	seeds		256	Umm el-Marra	Acropolis Northwest	settlement	SY	37.6934	36.134	382436	3.9996e+06	A	Schwartz 2017
9962	UCIAMS-126329			3340	15	0	seeds		256	Umm el-Marra	Northwest Area A	settlement	SY	37.6934	36.134	382436	3.9996e+06	A	Schwartz 2017
9963	UCIAMS-126330			3540	20	0	seeds		256	Umm el-Marra	Acropolis West	settlement	SY	37.6934	36.134	382436	3.9996e+06	A	Schwartz 2017
9964	UCIAMS-126331			4475	20	0	seeds		256	Umm el-Marra	Acropolis East	settlement	SY	37.6934	36.134	382436	3.9996e+06	A	Schwartz 2017
9965	UCIAMS-126332			4085	20	0	seeds		256	Umm el-Marra	Acropolis North	settlement	SY	37.6934	36.134	382436	3.9996e+06	A	Schwartz 2017
9966	UCIAMS-126336			3345	20	0	seeds		256	Umm el-Marra	Northwest Area A	settlement	SY	37.6934	36.134	382436	3.9996e+06	A	Schwartz 2017
9967	UCIAMS-126337			3560	20	0	seeds		256	Umm el-Marra	Acropolis West	settlement	SY	37.6934	36.134	382436	3.9996e+06	A	Schwartz 2017
9968	UCIAMS-126338			3935	20	0	seeds		256	Umm el-Marra	Acropolis Center	settlement	SY	37.6934	36.134	382436	3.9996e+06	A	Schwartz 2017
600	AA-82481			3283	52	0	bone		256	Umm el-Marra	Shaft 1, level 1, Acropolis Center	settlement	SY	37.6934	36.134	382436	3.9996e+06	A	Schwartz et al. 2012
601	AA-82482			3576	54	0	bone		256	Umm el-Marra	Shaft 1, level 3, Acropolis Center	settlement	SY	37.6934	36.134	382436	3.9996e+06	A	Schwartz et al. 2012
602	AA-82483			3884	45	0	seed (charred)		256	Umm el-Marra	1274/3852–124, Acropolis South	settlement	SY	37.6934	36.134	382436	3.9996e+06	A	Schwartz et al. 2012
603	AA-82484			3467	41	0	seed (charred)		256	Umm el-Marra	1272/3852–198, Acropolis South	settlement	SY	37.6934	36.134	382436	3.9996e+06	A	Schwartz et al. 2012
604	AA-82485			3792	41	0	seed (charred)		256	Umm el-Marra	1238/3906–98, Acropolis Northwest	settlement	SY	37.6934	36.134	382436	3.9996e+06	A	Schwartz et al. 2012
605	AA-82486			3488	40	0	seed (charred)		256	Umm el-Marra	1238/3906–99, Acropolis Northwest	settlement	SY	37.6934	36.134	382436	3.9996e+06	A	Schwartz et al. 2012
606	AA-82487			4034	41	0	seed (charred)		256	Umm el-Marra	1270/3936–500, Acropolis North	settlement	SY	37.6934	36.134	382436	3.9996e+06	A	Schwartz et al. 2012
607	AA-82488			4394	42	0	seed (charred)		256	Umm el-Marra	1278/3920–300, Acropolis Center	settlement	SY	37.6934	36.134	382436	3.9996e+06	A	Schwartz et al. 2012
1296	Beta-267127			3720	40	0	seed (charred)		256	Umm el-Marra	1238/3906–100, Acropolis Northwest	settlement	SY	37.6934	36.134	382436	3.9996e+06	A	Schwartz et al. 2012
1297	Beta-267128			3400	40	0	seed (charred)		256	Umm el-Marra	1239/3906–101, Acropolis Northwest	settlement	SY	37.6934	36.134	382436	3.9996e+06	A	Schwartz et al. 2012
1604	Beta-67917		DuplicateLabID	5060	130	0			448	Hacinebi	B	settlement	TR	37.9807	37.0628	409380	4.10232e+06	B	Stein et al. 1996; Erdoğu 2003; CalPal	Two dates from this site, seemingly different but with same lab code.
1643	Beta-80944			5150	80	0			448	Hacinebi	A; A; A	settlement	TR	37.9807	37.0628	409380	4.10232e+06	B	Stein et al. 1996; TAY Project; CalPal; Flohr et al. 2016
1672	Beta-88312			5280	110	0			448	Hacinebi	A; A; A	settlement	TR	37.9807	37.0628	409380	4.10232e+06	B	Stein et al. 1996; TAY Project; CalPal; Flohr et al. 2016
1682	Beta-88326			5190	170	0			448	Hacinebi	B; B; B	settlement	TR	37.9807	37.0628	409380	4.10232e+06	B	Stein et al. 1996; TAY Project; CalPal; Flohr et al. 2016
4663	KIK-5717			3370	30	-18.68	bone	Homo sapiens	10674	Chagar Bazar		settlement	SY	40.8979	36.876	669154	4.0828e+06	A	Strydonck and De Roock 2011
4664	KIK-5808			3375	30	-19.83	bone	animal	10674	Chagar Bazar		settlement	SY	40.8979	36.876	669154	4.0828e+06	A	Strydonck and De Roock 2011
4671	KIK-7108	KIA-49181		5445	30	-21.5	bone	Homo sapiens	10674	Chagar Bazar		settlement	SY	40.8979	36.876	669154	4.0828e+06	A	Strydonck and De Roock 2011
4672	KIK-7109			3375	25	-20.12	bone	Homo sapiens	10674	Chagar Bazar		settlement	SY	40.8979	36.876	669154	4.0828e+06	A	Strydonck and De Roock 2011
4673	KIK-7110			3635	25	-19.6	bone	Homo sapiens	10674	Chagar Bazar		settlement	SY	40.8979	36.876	669154	4.0828e+06	A	Strydonck and De Roock 2011
4674	KIK-7139			3395	30	-23.05	bone	Homo sapiens	10674	Chagar Bazar		settlement	SY	40.8979	36.876	669154	4.0828e+06	A	Strydonck and De Roock 2011
4675	KIK-7140			3770	30	-19	bone	Homo sapiens	10674	Chagar Bazar		settlement	SY	40.8979	36.876	669154	4.0828e+06	A	Strydonck and De Roock 2011
4676	KIK-7393			3865	35	-26.19	charcoal		10674	Chagar Bazar		settlement	SY	40.8979	36.876	669154	4.0828e+06	A	Strydonck and De Roock 2011
7373	P-384			3079	64	0	charcoal		1724	Ras Shamra (Ugarit)	Palais Royal	settlement	IL	35.782	35.602	208469	3.94457e+06	A	Stuckenrath 1963
7394	P-461			2991	53	0	charcoal		1724	Ras Shamra (Ugarit)	Palais Royal	settlement	IL	35.782	35.602	208469	3.94457e+06	A	Stuckenrath 1963
7395	P-462			3140	151	0	charcoal		1724	Ras Shamra (Ugarit)	dromos tomb I, Little Palace	settlement	SY	35.782	35.602	208469	3.94457e+06	A	Stuckenrath 1963
7402	P-469			5169	64	0	charcoal		10713	Grai Resh	dans la coupe Sud de la route (-2,50 m), tranchee exposee; Uruk; Uruk	settlement	IQ	41.46	36.21	721145	4.01005e+06	B	Stuckenrath 1963; CalPal; Flohr et al. 2016
7374	P-389		DateConflict	6134	173	0	charcoal		1724	Ras Shamra (Ugarit)	Early Ubaid;Point 175 (4 m); level IIIc	settlement	SY	35.782	35.602	208469	3.94457e+06	A	Stuckenrath 1963; De Contenson 1977; Benz 2014; CalPal; Flohr et al. 2016	Problem: 6100 +- 175 in BANADORA
7471	P-844			3291	57	0	charcoal		10662	Tell al Rimah	Floor 5, Mound C	settlement	IQ	42.4493	36.2571	809925	4.01798e+06	A	Stuckenrath and Ralph 1965
4801	LE-1			6030	240	0	charcoal		18844	Dja'de el-Mughara	niv. IV	settlement	SY	38.18	36.65	426706	4.05636e+06	B	Stuckenrath and Ralph 1965; Benz 2014; Flohr et al. 2016
4426	K-530			4260	140	0	charcoal	Alnus	303417	Hama	bowl, room 2, H 10	settlement	SY	36.75	35.1333	294999	3.89015e+06	A	Tauber 1960
4427	K-531			4180	120	0	charcoal	Olea europaea	303417	Hama	vessel, I 10-11, room 1	settlement	SY	36.75	35.1333	294999	3.89015e+06	A	Tauber 1960
4428	K-533			4160	120	0	charcoal	Platanus orientalis	303417	Hama	bowl, H 11	settlement	SY	36.75	35.1333	294999	3.89015e+06	A	Tauber 1960
4434	K-968			2800	110	0	charcoal	Juniperus	303417	Hama	Room F, Building I	settlement	SY	36.75	35.1333	294999	3.89015e+06	A	Tauber 1968
4435	K-969			2870	110	0	charcoal	Abies	303417	Hama	Room F, Building I	settlement	SY	36.75	35.1333	294999	3.89015e+06	A	Tauber 1968
1605	Beta-67917		DuplicateLabID	4890	180	0			448	Hacinebi	A	settlement	TR	37.9807	37.0628	409380	4.10232e+06	B	TAY Project	Two dates from this site, seemingly different but with same lab code.
1671	Beta-88311			4670	80	0			448	Hacinebi	B	settlement	TR	37.9807	37.0628	409380	4.10232e+06	B	TAY Project
5331	M-1844	M-1844a		6430	220	0	charcoal		9607	Sehzade Höyük / Turlu	Halaf / Ubaid	settlement	TR	37.758	37.0675	389587	4.10308e+06	B	TAY Project
221	AA-35824		DuplicateLabID	4020	45	0	charcoal		73	Tilbes Höyük	EBA III	settlement	TR	37.873	37.097	399850	4.10623e+06	B	TAY Project	Two dates from this site, seemingly different but with same lab code.
222	AA-35824		DuplicateLabID	4320	50	0			73	Tilbes Höyük	EBA I	settlement	TR	37.873	37.097	399850	4.10623e+06	B	TAY Project	Two dates from this site, seemingly different but with same lab code.
225	AA-35882			4180	45	0	charcoal		73	Tilbes Höyük	EBA III	settlement	TR	37.873	37.097	399850	4.10623e+06	B	TAY Project
944	Beta-101066			3720	60	0			311	Titris Höyük	Late Period of Middle EBA	settlement	TR	38.6761	37.4762	471361	4.14775e+06	A	TAY Project
1056	Beta-146092			4110	80	0			311	Titris Höyük	Middle EBA	settlement	TR	38.6761	37.4762	471361	4.14775e+06	A	TAY Project
1057	Beta-146095			4420	90	0			311	Titris Höyük	Late Period of Early EBA	settlement	TR	38.6761	37.4762	471361	4.14775e+06	A	TAY Project
1058	Beta-146096			4300	100	0			311	Titris Höyük	Late Period of Early EBA	settlement	TR	38.6761	37.4762	471361	4.14775e+06	A	TAY Project
1059	Beta-146097			4110	70	0			311	Titris Höyük	Middle EBA	settlement	TR	38.6761	37.4762	471361	4.14775e+06	A	TAY Project
1060	Beta-146099			4560	70	0			311	Titris Höyük	Early EBA	settlement	TR	38.6761	37.4762	471361	4.14775e+06	A	TAY Project
1061	Beta-146100			4050	130	0			311	Titris Höyük	Early EBA	settlement	TR	38.6761	37.4762	471361	4.14775e+06	A	TAY Project
1633	Beta-80445			3960	50	0			311	Titris Höyük	Late EBA	settlement	TR	38.6761	37.4762	471361	4.14775e+06	A	TAY Project
1634	Beta-80446			4260	170	0			311	Titris Höyük	Late EBA	settlement	TR	38.6761	37.4762	471361	4.14775e+06	A	TAY Project
1635	Beta-80447			3630	60	0			311	Titris Höyük	Late EBA	settlement	TR	38.6761	37.4762	471361	4.14775e+06	A	TAY Project
1636	Beta-80448			3860	70	0			311	Titris Höyük	Late EBA	settlement	TR	38.6761	37.4762	471361	4.14775e+06	A	TAY Project
1637	Beta-80449			3860	180	0			311	Titris Höyük	Late EBA	settlement	TR	38.6761	37.4762	471361	4.14775e+06	A	TAY Project
1698	Beta-95287			3770	60	0			311	Titris Höyük	Late EBA	settlement	TR	38.6761	37.4762	471361	4.14775e+06	A	TAY Project
1699	Beta-95288			3860	70	0			311	Titris Höyük	Late EBA	settlement	TR	38.6761	37.4762	471361	4.14775e+06	A	TAY Project
1700	Beta-95289			3860	70	0			311	Titris Höyük	Late EBA	settlement	TR	38.6761	37.4762	471361	4.14775e+06	A	TAY Project
941	Beta-		NoLabID	4430	70	0	charcoal		307	Yarim Höyük	Late Uruk?	settlement	TR	37.9	36.9	401997	4.08434e+06	B	TAY Project
942	Beta-		NoLabID	4630	70	0	charcoal		307	Yarim Höyük	Late Uruk?	settlement	TR	37.9	36.9	401997	4.08434e+06	B	TAY Project
1603	Beta-67916			4810	90	0			448	Hacinebi	B	settlement	TR	37.9807	37.0628	409380	4.10232e+06	B	TAY Project; CalPal
1606	Beta-67919			4660	80	0			448	Hacinebi	B	settlement	TR	37.9807	37.0628	409380	4.10232e+06	B	TAY Project; CalPal
1639	Beta-80930			4660	60	0			448	Hacinebi	B	settlement	TR	37.9807	37.0628	409380	4.10232e+06	B	TAY Project; CalPal
1640	Beta-80940			4820	60	0			448	Hacinebi	B	settlement	TR	37.9807	37.0628	409380	4.10232e+06	B	TAY Project; CalPal
1642	Beta-80943			4750	60	0			448	Hacinebi	B	settlement	TR	37.9807	37.0628	409380	4.10232e+06	B	TAY Project; CalPal
1644	Beta-80945			4780	80	0			448	Hacinebi	B	settlement	TR	37.9807	37.0628	409380	4.10232e+06	B	TAY Project; CalPal
1673	Beta-88313			4850	160	0			448	Hacinebi	A	settlement	TR	37.9807	37.0628	409380	4.10232e+06	B	TAY Project; CalPal
1674	Beta-88316			4740	60	0			448	Hacinebi	B	settlement	TR	37.9807	37.0628	409380	4.10232e+06	B	TAY Project; CalPal
1676	Beta-88319			4820	190	0			448	Hacinebi	B	settlement	TR	37.9807	37.0628	409380	4.10232e+06	B	TAY Project; CalPal
1677	Beta-88320			4670	110	0			448	Hacinebi	B	settlement	TR	37.9807	37.0628	409380	4.10232e+06	B	TAY Project; CalPal
1678	Beta-88321			4960	140	0			448	Hacinebi	B	settlement	TR	37.9807	37.0628	409380	4.10232e+06	B	TAY Project; CalPal
1679	Beta-88322			4810	60	0			448	Hacinebi	B	settlement	TR	37.9807	37.0628	409380	4.10232e+06	B	TAY Project; CalPal
1680	Beta-88323			4700	80	0			448	Hacinebi	A/B	settlement	TR	37.9807	37.0628	409380	4.10232e+06	B	TAY Project; CalPal
1681	Beta-88324			4740	70	0			448	Hacinebi	A/B	settlement	TR	37.9807	37.0628	409380	4.10232e+06	B	TAY Project; CalPal
1683	Beta-88327			4940	180	0			448	Hacinebi	B	settlement	TR	37.9807	37.0628	409380	4.10232e+06	B	TAY Project; CalPal
3492	GrN-22964		DuplicateLabID	5930	30	0	charcoal		86	Tell Kurdu	Amuq E; Amuq E; Amuq E	settlement	TR	36.4447	36.3303	270640	4.02362e+06	A	TAY Project; CalPal; Erdoğu 2003; Flohr et al. 2016	Two dates from two different sites, seemingly different but with same lab code.
9993	UCIAMS-35931			2665	20	0	bone	Homo sapiens	303310	Nineveh	Halzi gate, skeleton S6	settlement	IQ	43.1528	36.3594	872672	4.03183e+06	A	Taylor et al. 2010
9994	UCIAMS-35932			2540	20	0	bone	Homo sapiens	303310	Nineveh	Halzi gate, skeleton S10	settlement	IQ	43.1528	36.3594	872672	4.03183e+06	A	Taylor et al. 2010
9995	UCIAMS-39092			2575	15	0	bone	Homo sapiens	303310	Nineveh	Halzi gate, skeleton S6	settlement	IQ	43.1528	36.3594	872672	4.03183e+06	A	Taylor et al. 2010
9996	UCIAMS-39093			2575	20	0	bone	Homo sapiens	303310	Nineveh	Halzi gate, skeleton S8	settlement	IQ	43.1528	36.3594	872672	4.03183e+06	A	Taylor et al. 2010
9997	UCIAMS-39094			2645	30	0	bone	Homo sapiens	303310	Nineveh	Halzi gate, skeleton S10	settlement	IQ	43.1528	36.3594	872672	4.03183e+06	A	Taylor et al. 2010
10001	UCIAMS-42515			2565	25	0	bone	Homo sapiens	303310	Nineveh	Halzi gate, skeleton S10	settlement	IQ	43.1528	36.3594	872672	4.03183e+06	A	Taylor et al. 2010
10002	UCIAMS-42516			2585	25	0	bone	Homo sapiens	303310	Nineveh	Halzi gate, skeleton S10	settlement	IQ	43.1528	36.3594	872672	4.03183e+06	A	Taylor et al. 2010
10003	UCIAMS-42517			2585	25	0	bone	Homo sapiens	303310	Nineveh	Halzi gate, skeleton S10	settlement	IQ	43.1528	36.3594	872672	4.03183e+06	A	Taylor et al. 2010
10004	UCIAMS-42518			2595	25	0	bone	Homo sapiens	303310	Nineveh	Halzi gate, skeleton S10	settlement	IQ	43.1528	36.3594	872672	4.03183e+06	A	Taylor et al. 2010
2986	GrA-41271			5140	40	-21.87	charcoal		15917	Tell Sabi Abyad I	oven fill AK	settlement	SY	39.093	36.504	508328	4.03986e+06	A	Van Der Plicht et al. 2011; CalPal; Flohr et al. 2016
3078	GrA-42836			6045	40	-22.69	charcoal		15917	Tell Sabi Abyad I	oven fill AN; Op. III, B4; oven fill AN	settlement	SY	39.093	36.504	508328	4.03986e+06	A	Van Der Plicht et al. 2011; CalPal; Flohr et al. 2016
3668	GrN-7989			4404	35	0			15939	Jebel Aruda	I	settlement	SY	38.0988	36.2348	419020	4.01037e+06	A	van Driel and van Driel Murray 1979; Di Nocera 2000
3192	GrB-13038			6110	80	0	plant remains (charred)		3450	Tell Hammam et-Turkman	Phase IVB, stratum 6a	settlement	SY	39.0569	36.4822	505097	4.03744e+06	A	Van Loon 1988
3218	GrN-11149			3340	170	0	wood (charred)		3450	Tell Hammam et-Turkman	Phase VIIB, stratum 4b	settlement	SY	39.0569	36.4822	505097	4.03744e+06	A	Van Loon 1988
3219	GrN-11150			4170	60	0	charcoal		3450	Tell Hammam et-Turkman	Phase VI, stratum 1a	settlement	SY	39.0569	36.4822	505097	4.03744e+06	A	Van Loon 1988
3220	GrN-11154			3905	35	0	wood (charred)		3450	Tell Hammam et-Turkman	Phase VI, stratum 1b	settlement	SY	39.0569	36.4822	505097	4.03744e+06	A	Van Loon 1988
3222	GrN-11908			3470	30	0	wood (charred)		3450	Tell Hammam et-Turkman	Phase VIIB, stratum 4	settlement	SY	39.0569	36.4822	505097	4.03744e+06	A	Van Loon 1988
3223	GrN-11909			5185	35	0	charcoal		3450	Tell Hammam et-Turkman	Phase VB, stratum 7	settlement	SY	39.0569	36.4822	505097	4.03744e+06	A	Van Loon 1988
3224	GrN-11910			5290	35	0	charcoal		3450	Tell Hammam et-Turkman	Phase VB, stratum 7	settlement	SY	39.0569	36.4822	505097	4.03744e+06	A	Van Loon 1988
3225	GrN-11911			5270	35	0	charcoal		3450	Tell Hammam et-Turkman	Phase VB, stratum 7	settlement	SY	39.0569	36.4822	505097	4.03744e+06	A	Van Loon 1988
3226	GrN-11912			5235	35	0	charcoal		3450	Tell Hammam et-Turkman	Phase VB, stratum 7	settlement	SY	39.0569	36.4822	505097	4.03744e+06	A	Van Loon 1988
3227	GrN-11913			5235	40	0	charcoal		3450	Tell Hammam et-Turkman	Phase VB, stratum 7	settlement	SY	39.0569	36.4822	505097	4.03744e+06	A	Van Loon 1988
3247	GrN-13040			6110	100	0	charcoal		3450	Tell Hammam et-Turkman	Phase IVB, stratum 5	settlement	SY	39.0569	36.4822	505097	4.03744e+06	A	Van Loon 1988
3248	GrN-13041			5760	80	0	charcoal		3450	Tell Hammam et-Turkman	Phase IV, stratum 4a	settlement	SY	39.0569	36.4822	505097	4.03744e+06	A	Van Loon 1988
4431	K-936			5910	100	0	charcoal	Quercus	3678	Tell Sukas	niv. M (=niv. 58); niv. M (=niv. 58); niv. M (=niv. 58)	settlement	SY	35.9222	35.3063	220152	3.91136e+06	A	Vogel and Waterbolk 1972; CalPal; Flohr et al. 2016
1568	Beta-536			6160	70	0			431	Tell Aqab		settlement	SY	40.8956	37.0581	668539	4.10299e+06	A	Watkins and Campbell 1987; CalPal; Flohr et al. 2016
4420	K-5153			3870	100	0	seeds (charred)		11326	Tell Leilan		settlement	SY	41.5053	36.9572	723056	4.09306e+06	A	Weiss et al. 1993
4422	K-5155			4070	85	0	seeds (charred)		11326	Tell Leilan		settlement	SY	41.5053	36.9572	723056	4.09306e+06	A	Weiss et al. 1993
4423	K-5156			4090	85	0	seeds (charred)		11326	Tell Leilan		settlement	SY	41.5053	36.9572	723056	4.09306e+06	A	Weiss et al. 1993
4424	K-5157			4140	85	0	seeds (charred)		11326	Tell Leilan		settlement	SY	41.5053	36.9572	723056	4.09306e+06	A	Weiss et al. 1993
455	AA-7019			3960	80	0	seeds		11326	Tell Leilan	deposits atop baked brick platform in 77E01	settlement	SY	41.5053	36.9572	723056	4.09306e+06	A	Weiss et al. 1993; Ristvet 2011
456	AA-7020			3935	65	0	seeds		11326	Tell Leilan	floor	settlement	SY	41.5053	36.9572	723056	4.09306e+06	A	Weiss et al. 1993; Ristvet 2011
457	AA-7021			3745	60	0	seeds		11326	Tell Leilan	deposits atop baked brick platform in 77E01	settlement	SY	41.5053	36.9572	723056	4.09306e+06	A	Weiss et al. 1993; Ristvet 2011
458	AA-7022			4020	65	0	seeds		11326	Tell Leilan	Activity area in 76E20 house	settlement	SY	41.5053	36.9572	723056	4.09306e+06	A	Weiss et al. 1993; Ristvet 2011
459	AA-7023			4020	60	0	seeds		11326	Tell Leilan	Activity area in 76E20 house	settlement	SY	41.5053	36.9572	723056	4.09306e+06	A	Weiss et al. 1993; Ristvet 2011
460	AA-7024			3915	65	0	seeds		11326	Tell Leilan	deposits atop baked brick platform in 77E01	settlement	SY	41.5053	36.9572	723056	4.09306e+06	A	Weiss et al. 1993; Ristvet 2011
461	AA-7025			3940	60	0	seeds		11326	Tell Leilan	Activity area in 76E20 house	settlement	SY	41.5053	36.9572	723056	4.09306e+06	A	Weiss et al. 1993; Ristvet 2011
462	AA-7026			3930	60	0	seeds		11326	Tell Leilan	Activity area in 76E20 house	settlement	SY	41.5053	36.9572	723056	4.09306e+06	A	Weiss et al. 1993; Ristvet 2011
463	AA-7028			4005	65	0	seeds		11326	Tell Leilan	floor	settlement	SY	41.5053	36.9572	723056	4.09306e+06	A	Weiss et al. 1993; Ristvet 2011
464	AA-7200			3905	60	0	seeds		11326	Tell Leilan	floor	settlement	SY	41.5053	36.9572	723056	4.09306e+06	A	Weiss et al. 1993; Ristvet 2011
465	AA-7201			3825	65	0	seeds		11326	Tell Leilan	deposits atop baked brick platform in 77E01	settlement	SY	41.5053	36.9572	723056	4.09306e+06	A	Weiss et al. 1993; Ristvet 2011
466	AA-7202			3885	65	0	seeds		11326	Tell Leilan	deposits atop baked brick platform in 77E01	settlement	SY	41.5053	36.9572	723056	4.09306e+06	A	Weiss et al. 1993; Ristvet 2011
467	AA-7203			3855	65	0	seeds		11326	Tell Leilan	deposits atop baked brick platform in 77E01	settlement	SY	41.5053	36.9572	723056	4.09306e+06	A	Weiss et al. 1993; Ristvet 2011
468	AA-7204			3780	70	0	seeds		11326	Tell Leilan	deposits atop baked brick platform in 77E01	settlement	SY	41.5053	36.9572	723056	4.09306e+06	A	Weiss et al. 1993; Ristvet 2011
634	AA-8659			3805	75	0	seeds		11326	Tell Leilan	deposits atop baked brick platform in 77E01	settlement	SY	41.5053	36.9572	723056	4.09306e+06	A	Weiss et al. 1993; Ristvet 2011
635	AA-8661			3610	75	0	seeds		11326	Tell Leilan	deposits atop baked brick platform in 77E01	settlement	SY	41.5053	36.9572	723056	4.09306e+06	A	Weiss et al. 1993; Ristvet 2011
1161	Beta-1777			4090	70	0	seeds		11326	Tell Leilan	floor	settlement	SY	41.5053	36.9572	723056	4.09306e+06	A	Weiss et al. 1993; Ristvet 2011
1382	Beta-3099			4060	70	0	seeds		11326	Tell Leilan	floor	settlement	SY	41.5053	36.9572	723056	4.09306e+06	A	Weiss et al. 1993; Ristvet 2011
4421	K-5154			3850	85	0	seeds		11326	Tell Leilan	floor	settlement	SY	41.5053	36.9572	723056	4.09306e+06	A	Weiss et al. 1993; Ristvet 2011
4425	K-5158			4060	70	0	seeds		11326	Tell Leilan	floor	settlement	SY	41.5053	36.9572	723056	4.09306e+06	A	Weiss et al. 1993; Ristvet 2011
5465	N-3897			3970	85	0	seeds		11326	Tell Leilan	floor	settlement	SY	41.5053	36.9572	723056	4.09306e+06	A	Weiss et al. 1993; Ristvet 2011
5466	N-3898			4070	70	0	seeds		11326	Tell Leilan	floor	settlement	SY	41.5053	36.9572	723056	4.09306e+06	A	Weiss et al. 1993; Ristvet 2011
4776	KN-5730			4120	40	0	seeds		9429	Tell Chuera	Building 4	settlement	SY	39.4983	36.6458	544542	4.0557e+06	A	Weninger et al. 2010; Ristvet 2011
4777	KN-5731			3985	35	0	charcoal		9429	Tell Chuera	Room 202, pithos, Building 4	settlement	SY	39.4983	36.6458	544542	4.0557e+06	A	Weninger et al. 2010; Ristvet 2011
4778	KN-5732			4105	40	0	charcoal/seeds		9429	Tell Chuera	Room 202, pithos, Building 4	settlement	SY	39.4983	36.6458	544542	4.0557e+06	A	Weninger et al. 2010; Ristvet 2011
4779	KN-5733			3870	30	0	charcoal		9429	Tell Chuera	Building 2	settlement	SY	39.4983	36.6458	544542	4.0557e+06	A	Weninger et al. 2010; Ristvet 2011
4780	KN-5734			3825	30	0	charcoal		9429	Tell Chuera	Building 2	settlement	SY	39.4983	36.6458	544542	4.0557e+06	A	Weninger et al. 2010; Ristvet 2011
4781	KN-5735			3970	40	0	charcoal/seeds		9429	Tell Chuera	Building 4	settlement	SY	39.4983	36.6458	544542	4.0557e+06	A	Weninger et al. 2010; Ristvet 2011
4782	KN-5736			3975	40	0	charcoal		9429	Tell Chuera	Building 1c	settlement	SY	39.4983	36.6458	544542	4.0557e+06	A	Weninger et al. 2010; Ristvet 2011
4783	KN-5737			3965	35	0	seeds		9429	Tell Chuera	Building 4	settlement	SY	39.4983	36.6458	544542	4.0557e+06	A	Weninger et al. 2010; Ristvet 2011
4784	KN-5738			3905	35	0	charcoal		9429	Tell Chuera	Building 4	settlement	SY	39.4983	36.6458	544542	4.0557e+06	A	Weninger et al. 2010; Ristvet 2011
890	B-113704			4580	100	0			448	Hacinebi	trash deposit, Locus 146	settlement	TR	37.9807	37.0628	409380	4.10232e+06	B	Wright and Rupley 2001
891	B-113705			5300	70	0			448	Hacinebi	ashy lens, Locus 176	settlement	TR	37.9807	37.0628	409380	4.10232e+06	B	Wright and Rupley 2001
892	B-113706			5370	80	0			448	Hacinebi	trash, Locus 133	settlement	TR	37.9807	37.0628	409380	4.10232e+06	B	Wright and Rupley 2001
893	B-113707			4840	60	0			448	Hacinebi	floor, Locus 230	settlement	TR	37.9807	37.0628	409380	4.10232e+06	B	Wright and Rupley 2001
894	B-113708			4840	60	0			448	Hacinebi	brick collapse, Locus 242	settlement	TR	37.9807	37.0628	409380	4.10232e+06	B	Wright and Rupley 2001
895	B-113709			4890	70	0			448	Hacinebi	foundation trench, Locus 237	settlement	TR	37.9807	37.0628	409380	4.10232e+06	B	Wright and Rupley 2001
896	B-113710			4940	80	0			448	Hacinebi	roof collapse, Locus 249	settlement	TR	37.9807	37.0628	409380	4.10232e+06	B	Wright and Rupley 2001
897	B-113712			5050	80	0			448	Hacinebi		settlement	TR	37.9807	37.0628	409380	4.10232e+06	B	Wright and Rupley 2001
898	B-113713			4800	80	0			448	Hacinebi		settlement	TR	37.9807	37.0628	409380	4.10232e+06	B	Wright and Rupley 2001
899	B-113714			4690	80	0			448	Hacinebi	pit, Locus 276	settlement	TR	37.9807	37.0628	409380	4.10232e+06	B	Wright and Rupley 2001
900	B-113716			5130	100	0			448	Hacinebi	pit fill, Locus 258	settlement	TR	37.9807	37.0628	409380	4.10232e+06	B	Wright and Rupley 2001
901	B-113717			4770	60	0			448	Hacinebi	smelting pit fill, Locus 265	settlement	TR	37.9807	37.0628	409380	4.10232e+06	B	Wright and Rupley 2001
902	B-113718			4850	60	0			448	Hacinebi	ash deposit, Locus 199	settlement	TR	37.9807	37.0628	409380	4.10232e+06	B	Wright and Rupley 2001
908	B-80939			4660	60	0			448	Hacinebi	pit fill, Locus 75	settlement	TR	37.9807	37.0628	409380	4.10232e+06	B	Wright and Rupley 2001
2238	BM-2900			4660	35	0	grain (charred)		2494	Tell Brak		Settlement	SY	41.0586	36.6676	683972	4.05997e+06	A	Wright and Rupley 2001
2239	BM-2901			4570	35	0	grain (charred)		2494	Tell Brak		Settlement	SY	41.0586	36.6676	683972	4.05997e+06	A	Wright and Rupley 2001
4850	LJ-5759			4830	100	0			303315	Tell Qraya	Layer 11, Locus 22	settlement	SY	40.5396	34.9697	640551	3.87076e+06	A	Wright and Rupley 2001
4851	LJ-5760			4880	100	0			303315	Tell Qraya	Layer 10, Locus 3	settlement	SY	40.5396	34.9697	640551	3.87076e+06	A	Wright and Rupley 2001
4852	LJ-5762			4900	100	0			303315	Tell Qraya	Layer 11, Locus 1	settlement	SY	40.5396	34.9697	640551	3.87076e+06	A	Wright and Rupley 2001
887	AZ-739			5540	55	0	plant remains (charred)		18834	Tell Ziyadeh		settlement	SY	40.8441	36.411	665346	4.03112e+06	A	Wright and Rupley 2001
888	AZ-740			5555	55	0	plant remains (charred)		18834	Tell Ziyadeh		settlement	SY	40.8441	36.411	665346	4.03112e+06	A	Wright and Rupley 2001
889	AZ-741			5535	55	0	plant remains (charred)		18834	Tell Ziyadeh		settlement	SY	40.8441	36.411	665346	4.03112e+06	A	Wright and Rupley 2001
3493	GrN-22965			5890	50	0	charcoal		86	Tell Kurdu	Amuq E; Amuq E; Amuq E	settlement	TR	36.4447	36.3303	270640	4.02362e+06	A	Yanar et al. 2000; CalPal; Flohr et al. 2016

## Sheet: C14 Dataset References
DATABASES/DATASETS
ArAGATS Data Portal: https://aragats.gorgesapps.us/
BANADORA. Banque Nationale de DonnÃ©es Radiocarbonne pour l'Europe et le Proche Orient, Centre de Datation par le Radiocarbonne [Internet]. Lyon: CNRS. Available from: http://www.arar.mom.fr/banadora/
Benz, M., 2014. PPND - the Platform for Neolithic Radiocarbon Dates: https://www.exoriente.org/associated_projects/ppnd.php
BÃshner, U., and Schyle, D., 2006. Radiocarbon CONTEXT database 2002-2006.
CalPal - The Cologne Radiocarbon Calibration & Palaeoclimate Research Package. Developed by Weninger, B., JÃ¶ris, O., and Danzeglocke, U: http://monrepos-rgzm.de/forschung/ausstattung.html#calpal
EUROEVOL. Manning, K; Timpson, A; Colledge, S; Crema, E; Shennan, S; (2015) The Cultural Evolution of Neolithic Europe. EUROEVOL Dataset: http://discovery.ucl.ac.uk/1469811/
Hinz, M., Furholt, M., MÃ¼ller, J., Raetzel-Fabian, D., Rinne, C., SjÃ¶gren, K. G., and Wotzka,H. P., 2012. RADON - Radiocarbon dates online 2012. Central European database of 14C dates for the Neolithic and Early Bronze Age. Journal of Neolithic Archaeology, 14, 1-4. Available from: http://radon.ufg.uni-kiel.de/
IRPA/KIK. Royal Institute for Cultural Heritage web based Radiocarbon database. Van Strydonck, M. and De Roock, E., 2011. Royal Institute for Cultural Heritage web-based radiocarbon database. Radiocarbon, 53(2), pp.367-370. http://c14.kikirpa.be/
ORAU. Oxford Radiocarbon Accelerator Unit online database [Internet]. Oxford: University of Oxford. Available from: https://c14.arch.ox.ac.uk/database/db.php
Reingruber, A., and Thissen, L., 2016. The 14SEA Project. A 14C database for Southeast Europe and Anatolia (10,000â€“3000calBC). Available at: http://www.14sea.org/2_dates.html
TAY Project 14C sample Database: http://tayproject.org/C14searcheng.html
REFERENCES
Ambers, J. C., 2001. Radiocarbon Results for Tell Brak. In: D. Oates, J. Oates, and H. McDonald (Eds.), Excavations at Tell Brak 2: Nagar in the Third Millennium BC. Cambridge: McDonald Institute Monographs, 373-378.
Bernbeck, R., & Pollock, S., 2003. The biography of an Early Halaf Village: Fistikli HÃ¶yÃ¼k 1999-2000. Istanbuler Mitteilungen, 53, 9-77.
Boese, J., 1995. Ausgrabungen in Tell Sheikh Hassan I. VorlÃ¤ufige Berichte Ã¼ber die Grabungskampagnen 1984-1990 und 1992-1994. SaarbrÃ¼cken: SaarbrÃ¼cker Druckerei und Verlag.
Bowman, S.G.E., and Ambers, J.C., 1989. Radiocarbon dates for Tell Brak, 1987. Iraq, 51, 213-215.
Bowman, S. G. E., Ambers, J. C., and Leese, M. N., 1990. Re-evaluation of British Museum radiocarbon dates issued between 1980 and 1984. Radiocarbon, 32(1), 59â€“79.
Buccellati, G., and Kelly-Buccellati, M., 1995. The royal storehouse of Urkesh: The glyptic evidence from the southwestern wing. Archiv fÃ¼r Orientforschung, 42/43, 1-32.
Calcagnile, L., Quarta, G., and Dâ€™Elia, M., 2013. Just at that Time. 14C Determination and Analysis from EB IVA layers. In: P. Matthiae, and N. Marchetti (Eds.), Ebla and its Landscape. Early State Organization in the Near East. Walnut Creek: Left Coast Press, 450-458.
Crane, H.R., and Griffin, J.B., 1972. University of Michigan radiocarbon dates XIV. Radiocarbon, 14(1), 155-194.
Creekmore III, A.T., 2008. Kazane HÃ¶yÃ¼k and urban life histories in third millennium Upper Mesopotamia. Northwestern University.
Cruells, W., 2008. The Proto-Halaf: Origins, definition, regional framework and chronology. In Proceedings of the 5th International Congress on the Archaeology of the Ancient Near East, Madrid April 3-8 2006: Actas del V Congreso Internacional de ArqueologÃ­a del Oriente PrÃ³ximo Antiguo (pp. 671-689). Universidad AutÃ³noma de Madrid.
Courty, M. A., 2001. Evidence at Tell Brak for the Late ED III/Early Akkadian Air Blast Event (4kyr BP). In: D. Oates, J. Oates, and H. MacDonald (Eds.), Excavations at Tell Brak 2: Nagar in the Third Millennium BC. Cambridge: Macdonald Institute for Archaeological Research, 367-372.
Curvers, H. H., and Schwartz, G. M., 1990. Excavations at Tell al-RaqÄâ€™i: A Small Rural Site of Early Urban Northern Mesopotamia. American Journal of Archaeology, 94(1), 3â€“23.
Danti, M.D., and Zettler, R.L., 2007. The Early Bronze Age in the Syrian northwest Jezireh: The Tell es-Sweyhat region. In . Peltenburg, E. (ed.), Euphrates River Valley settlement: The Carchemish sector in the third millennium BC. (Levant Supplementary Series 5). Oxford: Oxbow Books, 164-183.
Delibrias, G., Guillier, M.T., and Labeyrie, J., 1971. Gif natural radiocarbon measurements VI. Radiocarbon, 13(2), 213-254.
De Contenson, H., 1977. Le nÃ©olithique de Ras Shamra V d'aprÃ¨s les campagnes 1972-1976 dans le sondage SH. Syria, 1-23.
Di Nocera, G.M., 2000. Radiocarbon datings from Arslantepe and NorÅŸuntepe: the fourth-third millennium absolute chronology in the Upper Euphrates and Transcaucasian region. Publications de l'Institut FranÃ§ais d'Ã‰tudes Anatoliennes, 11(1), 73-93.
Dietrich, O., 2011. Radiocarbon dating the first temples of mankind. Comments on 14C-dates from GÃ¶bekli Tepe. Zeitschrift fÃ¼r Orient-ArchÃ¤ologie, 4, 12-25.
ErdoÄŸu, B., 2003. Visualizing Neolithic landscape: the early settled communities in western Anatolia and eastern Aegean islands. European Journal of Archaeology, 6(1), pp.7-23.
Fiorentino, G., Caracuta, V., Calcagnile, L., D'Elia, M., Matthiae, P., Mavelli, F. and Quarta, G., 2008. Third millennium BC climate change in Syria highlighted by carbon stable isotope analysis of 14C-AMS dated plant remains from Ebla. Palaeogeography, Palaeoclimatology, Palaeoecology, 266(1-2), pp.51-58.
Fiorentino, G., Caracuta, V., Quarta, G., Calcagnile, L. and Morandi Bonaccossi, D., 2012. Palaeoprecipitation trends and cultural changes in Syrian protohistoric communities: the contribution of Î´13C in ancient and modern vegetation. Collapse or continuity, pp.17-34.
Fishman, B., Forbes, H., and Lawn, B., 1977. University of Pennsylvania radiocarbon dates XIX. Radiocarbon, 19(2), 188-228.
Flohr, P., Fleitmann, D., Matthews, R., Matthews, W. and Black, S., 2016. Evidence of resilience to past climate change in Southwest Asia: Early farming communities and the 9.2 and 8.2 ka events. Quaternary Science Reviews 136, 23-39.
Fuensanta, J. G., Rothman, M. S., CharvÃ t, P., and Bucak, E., 2002. Tilbes HoyuÌˆk Salvage Project. 23. KazÄ± SonuÃ§larÄ± ToplantÄ±sÄ±, 1, 131â€“144.
Garrard, A. and Yazbeck, C., 2013. The Natufian of Moghr el-Ahwal in the Qadisha Valley, Northern Lebanon. In: Bar-Yosef, O. and F, Valla (Eds.), Natufian Foragers in the Levant. Terminal Pleistocene Social Changes in Western Asia. Ann Arbor: International Monographs in Prehistory, 17-27.
Hedges, R.E.M., Housley , R.A., Bronk, C.R., and Van Klinken, G. J., 1991. Radiocarbon dates from the Oxford AMS System: Archaeometry datelist 12. Archaeometry, 33, pp. 121-134.
Hole, F., 2001. A radiocarbon chronology for the middle Khabur, Syria. Iraq, 63, 67-98.
Holzer, A., Avner, U., Porat, N. and Horwitz, L.K., 2010. Desert kites in the Negev desert and northeast Sinai: Their function, chronology and ecology. Journal of arid environments, 74(7), pp. 806-817.
Kaniewski, D., Van Campo, E., Van Lerberghe, K., Boiy, T., Vansteenhuyse, K., Jans, G., Nys, K., Weiss, H., Morhange, C., Otto, T. and Bretschneider, J., 2011. The Sea Peoples, from cuneiform tablets to carbon dating. PLoS One, 6(6), p.e20232.
Kaniewski, D., Marriner, N., Bretschneider, J., Jans, G., Morhange, C., Cheddadi, R., Otto, T., Luce, F., and Van Campo, E., 2019. 300-year drought frames Late Bronze Age to Early Iron Age transition in the Near East: new palaeoecological data from Cyprus and Syria. Regional Environmental Change. https://doi.org/10.1007/s10113-018-01460-w
Kohlmeyer, K., 1993. Zur frÃ¼hen Geschichte von Blei und Silber. In: R. B. Wartke (Ed.), FrÃ¼he Technologien im Alten Orient. Berlin.
KoliÅ„ski, R., and Goslar, T., 2019. Radiocarbon Dating of the Transition from the Early to the Middle Bronze Age in Northeastern Syria. Radiocarbon, 61(4), 953-970.
Lawn, B., 1970. University of Pennsylvania radiocarbon dates XIII. Radiocarbon, 12(2), 577-589.
Lawn, B., 1974. University of Pennsylvania radiocarbon dates XVII. Radiocarbon 16(2), pp. 219-237.
Lebeau, M., 2016. Dating the Destruction of Ebla and Mari from Radiocarbon, An Update, in. CORÃ’ Paola, DEVECCHI Elena, DE ZORZI Nicla & MAIOCCHI Massimo (eds). Libiamo neâ€™lieticalici, Studi in Onore di Lucio Milano. Alter Orient und Altes Testament, 436, pp.55-64.
Lebeau, M., and Milano, L., 2003. Radiocarbon Determinations for Tell Beydar. In: M. Lebeau, and A. Suleiman (Eds.), Tell Beydar, the 1995-1999 Seasons of Excavations. Brepols: Turnhout, 15-20.
Matthews, R.J., 2000. Fourth and third millennia chronologies: the view from tell Brak, North-East Syria. Publications de l'Institut FranÃ§ais d'Ã‰tudes Anatoliennes, 11(1), pp.65-72.
Milano, L., and Rova, E., 2008. New Discoveries of the Caâ€™ Foscari University Venice Team at Tell Beydar (Syria). In: J. M. CÃ³rdoba, M. Molist, M. C. PÃ©rez, I. Rubio, and S. MartÃ­nez (Eds.), Proceedings of the 5th International Congress on the Archaeology of the Ancient Near East. Madrid: UAM Ediciones, 587-608.
Moore, A.M., Gowlett, J.A.J., Hedges, R.E.M., Hillman, G.C., Legge, A.J. and Rowley-Conwy, P.A., 1986. Radiocarbon accelerator (AMS) dates for the Epipaleolithic settlement at Abu Hureyra, Syria. Radiocarbon, 28(3), pp.1068-1076.
Morandi Bonacossi, D., 2008. Excavations on the Acropolis of Mishrifeh, Operation J: A New Early Bronze Age III-Iron Age III Sequence for Central Inner Syria Part 1: Stratigraphy, Chronology and Architecture. Akkadica, 129(1), 55-127.
Nishiaki, Y., 2019. Jezla: An Early-Middle Bronze Age Site Complex in the Middle Euphrates Steppe, North Syria. Orient, supplement I, 21-30.
Nishiaki, Y., and Matsutani, T. (eds.), 2001. Tell Kosak Shamali, vol. I. The archaeological investigations on the Upper Euphrates, Syria (Oxford: Oxbow).
Ottoni, C., Girdland Flink, L., Evin, A., GeÃ¶rg, C., De Cupere, B., Van Neer, W., Bartosiewicz, L., Linderholm, A., Barnett, R., Peters, J. and Decorte, R., 2013. Pig domestication and human-mediated dispersal in western Eurasia revealed through ancient DNA and geometric morphometrics. Molecular biology and evolution, 30(4), pp.824-832.
Ã–zbal, R., Gerritsen, F., Diebold, B., Healey, E., AydÄ±n, N., Loyet, M., Nardulli, F., Reese, D., Ekstrom, H., Sholts, S. and Mekel-Bobrov, N., 2004. Tell Kurdu Excavations 2001. Anatolica, 30(0), pp.37-108.
Peltenburg, E.J., 2007. Diverse settlement pattern changes in the Middle Euphrates Valley in the later third millennium BC: The contribution of Jerablus Tahtani. Publications de l'Institut FranÃ§ais d'Ã‰tudes Anatoliennes, 19(1), pp.247-266.
Philip, G. and Millard, A., 2000. Khirbet Kerak ware in the Levant: the implications of radiocarbon chronology and spatial distribution. Publications de l'Institut FranÃ§ais d'Ã‰tudes Anatoliennes, 11(1), pp.279-296.
Ristvet, L., 2011. Radiocarbon. In: M. Lebeau (Ed.), Associated Regional Chronologies for the Ancient Near East and Eastern Mediterranean. Turnhout: Brepols, 291-318.
Sanjurjo-SÃ¡nchez, J., and FenollÃ³s, J.L.M., 2012. Chronology during the bronze age in the archaeological site tell Qubr Abu al-â€˜Atiq, Syria. Journal of Archaeological Science, 39(1), 163-174.
Sato, J., Sato, T., Otomori, Y. and Suzuki, H., 1969. University of Tokyo radiocarbon measurements II. Radiocarbon, 11(2), 509-514.
Schneider, A.W., 2015. The Perfect Storm: A New Multicausal Model of the Political Collapse of TitriÈ™ HÃ¶yÃ¼k, an Early Bronze Age City-State in Southeastern Anatolia (Doctoral dissertation, UC San Diego).
Schwartz, G. M., 1988. A Ceramic Chronology from Tell Leilan: Operation 1. New York: Hamilton Printing Co.
Schwartz, G.M., Curvers, H.H., Dunham, S.S. and Weber, J.A., 2012. From urban origins to imperial integration in western Syria: Umm el-Marra 2006, 2008. American Journal of Archaeology, 116(1), pp.157-193.
Schwartz, G.M., 2017. Western Syria and the third-to second-millennium BC transition. In: F. HÃ¶flmayer (Ed), The Late Third Millennium in the Ancient Near East. Chronology, C14, and Climate Change. Chicago: Oriental Institute, 87-128.
Stein, G.J., Bernbeck, R., Coursey, C., McMahon, A., Miller, N.F., Misir, A., Nicola, J., Pittman, H., Pollock, S. and Wright, H., 1996. Uruk colonies and Anatolian communities: An interim report on the 1992-1993 excavations at Hacinebi, Turkey. American Journal of Archaeology, pp.205-260.
Stuckenrath, R., 1963. University of Pennsylvania radiocarbon dates VI. Radiocarbon, 5, 82-103.
Tauber, H., 1960. Copenhagen radiocarbon dates IV. Radiocarbon, 2, 12-25.
Tauber, H., 1968. Copenhagen radiocarbon dates IX. Radiocarbon, 10(2), 295-327.
Taylor, R.E., Beaumont, W.C., Southon, J., Stronach, D., and Pickworth, D., 2010. Alternative Explanations for Anomalous 14 C Ages on Human Skeletons Associated with the 612 BCE Destruction of Nineveh. Radiocarbon, 52(2), 372-382.
Vallet, R., 2018. Tell Feres, a failed pathwat towards urbanis, in Northern Mesopotamia. In: V. DÃ©roche, M. G. Masetti-Rouault, N. A. M. Amen, L. Marti, O. Rouault, and A. Tenu (eds.), Ã‰tudes MÃ©sopotamiennesâ€“Mesopotamian Studies. Oxford: Archaeopress, 156-172.
Van der Plicht, J., Akkermans, P.M., Nieuwenhuyse, O., Kaneda, A. and Russell, A., 2011. Tell Sabi Abyad, Syria: radiocarbon chronology, cultural change, and the 8.2 ka event. Radiocarbon, 53(2), pp.229-243.
van Driel, G., and, van Driel Murray, C., 1979. Jebel Aruda 1977-78. Akkadica, 12, 2-28.
Van Loon, M.V., 1988. Hammam Et Turkman I (1â€“2).
Vogel, J.C. and Waterbolk, H.T., 1972. Groningen radiocarbon dates X. Radiocarbon, 14(1), pp.6-110.
Watkins, T. and Campbell, S., 1987. The chronology of the Halaf culture. Chronologies in the Near East, Relative Chronologies and Absolute Chronology, pp.16-000.
Weiss, H., Manning, S.W., Ristvet, L., Mori, L., Besonen, M., McCarthy, A., Quenet, P., Smith, A. and Bahrani, Z., 2012. Tell Leilan Akkadian imperialization, collapse, and short-lived reoccupation defined by high-resolution radiocarbon dating. Seven Generations since the Fall of Akkad. Harrassowitz, Wiesbaden.
Weiss, H., Courty, M. A., Wetterstrom, W., Guichard, F., Senior, L., Meadow, R., and Curnow, A., 1993. The genesis and collapse of third millennium north Mesopotamian civilization. Science, 261, 995.
Weninger, B., Neef, R., and Meyer, J.W., 2010. Zur Radiocarbondatierung der Fruehbronzezeit in Tell Chuera (Nordsyrien). In: J.-W. Meyer (Ed.), Ausgrabungen in Tell Chuera in Nordost-Syrien II: Vorberichte zu den Grabungskampagnen 1998 bis 2005. Wiesbaden: Harrassowitz Verlag, 187-198.
Wright, H.T., and Rupley, E.S., 2001. Calibrated radiocarbon age determinations of Uruk-related assemblages. In: M. S. Rothman (Ed.), Uruk Mesopotamia & Its Neighbors, Cross-Cultural Interactions in the Era of State Formation. Sante Fe, NM: School of American Research Press, 85-122.
Yener, A. K., Edens, C., Casana, J., Diebold, B., Ekstrom, H., Loyet, M. and Ã–zbal, R., 2000. Tell Kurdu Excavations 1999. Anatolica, 26, pp.31-117
